# Supplementary material for: Bioremediation of engine-oil contaminated soil using local residual organic matter
Source: PeerJ. 2019 Aug 1;7:e7389. doi: 10.7717/peerj.7389 (PMC6679911; doi:10.7717/peerj.7389)
Supplement: Supplemental Information 2 [file peerj-07-7389-s002.csv]

bin	TREATMENT	day_date	VOC	O2	CO2
1	FERT	30-Jun	1	20.4	5850
2	FERT	30-Jun	35	20.7	5850
3	FERT	30-Jun	170	20	5850
4	MANRF	30-Jun	1	18.2	5850
5	MANRF	30-Jun	1	20.9	250
6	MANRF	30-Jun	160	20.9	250
7	RCWF	30-Jun	1	20.9	5850
8	RCWF	30-Jun	25	20.4	5850
9	RCWF	30-Jun	1	19.3	5850
10	BSGF	30-Jun	8150	5	5850
11	BSGF	30-Jun	120	7.7	5850
12	BSGF	30-Jun	640	9.9	5850
1	FERT	1-Jul	1	19.4	5850
2	FERT	1-Jul	100	20.4	5850
3	FERT	1-Jul	120	19.8	5850
4	MANRF	1-Jul	5	16.7	5850
5	MANRF	1-Jul	110	20.9	200
6	MANRF	1-Jul	130	20.9	200
7	RCWF	1-Jul	1	19.8	4700
8	RCWF	1-Jul	85	20.4	5850
9	RCWF	1-Jul	5	18.4	5850
10	BSGF	1-Jul	3750	5.9	5850
11	BSGF	1-Jul	10750	7.3	5850
12	BSGF	1-Jul	4200	9.3	5850
1	FERT	18-Jul	260	19.8	5950
2	FERT	18-Jul	610	18.7	5950
3	FERT	18-Jul	670	18.8	5950
4	MANRF	18-Jul	130	4.4	5950
5	MANRF	18-Jul	640	20.9	550
6	MANRF	18-Jul	680	20.6	200
7	RCWF	18-Jul	100	20.5	2450
8	RCWF	18-Jul	610	19.8	5950
9	RCWF	18-Jul	230	19.3	5950
10	BSGF	18-Jul	10750	4.1	5950
11	BSGF	18-Jul	5420	7.2	5950
12	BSGF	18-Jul	1	13.5	5950
1	FERT	22-Jul	1	20.4	5950
2	FERT	22-Jul	320	19.3	5950
3	FERT	22-Jul	330	20.3	5950
4	MANRF	22-Jul	25	10.5	5950
5	MANRF	22-Jul	320	20.9	600
6	MANRF	22-Jul	320	20.9	100
7	RCWF	22-Jul	1	20.1	2350
8	RCWF	22-Jul	320	20.8	5950
9	RCWF	22-Jul	1	20.5	5950
10	BSGF	22-Jul	1300	4.1	5950
11	BSGF	22-Jul	4300	5.2	5950
12	BSGF	22-Jul	1	15.4	5950
1	FERT	27-Jul	270	19.9	5950
2	FERT	27-Jul	240	19.4	5950
3	FERT	27-Jul	310	19.9	5950
4	MANRF	27-Jul	240	19.4	5950
5	MANRF	27-Jul	260	20.9	250
6	MANRF	27-Jul	320	20.9	200
7	RCWF	27-Jul	310	20.8	1500
8	RCWF	27-Jul	240	20.6	5950
9	RCWF	27-Jul	250	19.9	5950
10	BSGF	27-Jul	5950	6.6	5950
11	BSGF	27-Jul	2750	4	5950
12	BSGF	27-Jul	1	4.6	5950
1	FERT	5-Aug	510	18.8	5950
2	FERT	5-Aug	470	18.4	5950
3	FERT	5-Aug	560	18.6	5950
4	MANRF	5-Aug	310	13.8	5950
5	MANRF	5-Aug	340	12.2	5950
6	MANRF	5-Aug	560	19.7	250
7	RCWF	5-Aug	260	19.7	3050
8	RCWF	5-Aug	480	19.1	5950
9	RCWF	5-Aug	490	18.6	5950
10	BSGF	5-Aug	2050	11.7	5950
11	BSGF	5-Aug	5150	5.3	5950
12	BSGF	5-Aug	1000	9	5950
1	FERT	13-Aug	110	19	5950
2	FERT	13-Aug	45	18.5	5950
3	FERT	13-Aug	85	19.8	5950
4	MANRF	13-Aug	1	15.4	5950
5	MANRF	13-Aug	10	20.5	5950
6	MANRF	13-Aug	95	20.9	200
7	RCWF	13-Aug	520	19.4	1800
8	RCWF	13-Aug	60	20.5	5950
9	RCWF	13-Aug	110	18.7	5950
10	BSGF	13-Aug	4800	13.5	5950
11	BSGF	13-Aug	4500	4.4	5950
12	BSGF	13-Aug	780	12.4	5950
