# Supplementary material for: Bioremediation of engine-oil contaminated soil using local residual organic matter
Source: PeerJ. 2019 Aug 1;7:e7389. doi: 10.7717/peerj.7389 (PMC6679911; doi:10.7717/peerj.7389)
Supplement: Supplemental Information 3 [file peerj-07-7389-s003.csv]

treatment	plate	carbon	well	carbon_class	carbon_name	time_h	lecture_calib
brf	S7	1	A1	Control	Water	0	0
brf	S7	1	A1	Control	Water	23	0
brf	S7	1	A1	Control	Water	47	0
brf	S7	1	A1	Control	Water	72	0
brf	S7	1	A1	Control	Water	96	0
brf	S7	1	A1	Control	Water	120	0
brf	S7	9	A10	Carbohydrates	b-Methyl-D-Glucoside	0	0.002
brf	S7	9	A10	Carbohydrates	b-Methyl-D-Glucoside	23	0.014
brf	S7	9	A10	Carbohydrates	b-Methyl-D-Glucoside	47	2.217
brf	S7	9	A10	Carbohydrates	b-Methyl-D-Glucoside	72	2.261
brf	S7	9	A10	Carbohydrates	b-Methyl-D-Glucoside	96	2.223
brf	S7	9	A10	Carbohydrates	b-Methyl-D-Glucoside	120	2.095
brf	S7	17	A11	Carbohydrates	D-Galactonic_Acid_Y-Lactone	0	0.046
brf	S7	17	A11	Carbohydrates	D-Galactonic_Acid_Y-Lactone	23	0.043
brf	S7	17	A11	Carbohydrates	D-Galactonic_Acid_Y-Lactone	47	2.036
brf	S7	17	A11	Carbohydrates	D-Galactonic_Acid_Y-Lactone	72	2.377
brf	S7	17	A11	Carbohydrates	D-Galactonic_Acid_Y-Lactone	96	2.416
brf	S7	17	A11	Carbohydrates	D-Galactonic_Acid_Y-Lactone	120	2.333
brf	S7	25	A12	Amino_ acids	L-Arginine	0	0.002
brf	S7	25	A12	Amino_ acids	L-Arginine	23	0.085
brf	S7	25	A12	Amino_ acids	L-Arginine	47	1.822
brf	S7	25	A12	Amino_ acids	L-Arginine	72	2.75
brf	S7	25	A12	Amino_ acids	L-Arginine	96	2.62
brf	S7	25	A12	Amino_ acids	L-Arginine	120	2.534
brf	S7	9	A2	Carbohydrates	b-Methyl-D-Glucoside	0	0
brf	S7	9	A2	Carbohydrates	b-Methyl-D-Glucoside	23	0.008
brf	S7	9	A2	Carbohydrates	b-Methyl-D-Glucoside	47	2.082
brf	S7	9	A2	Carbohydrates	b-Methyl-D-Glucoside	72	2.06
brf	S7	9	A2	Carbohydrates	b-Methyl-D-Glucoside	96	2.039
brf	S7	9	A2	Carbohydrates	b-Methyl-D-Glucoside	120	2.006
brf	S7	17	A3	Carbohydrates	D-Galactonic_Acid_Y-Lactone	0	0.007
brf	S7	17	A3	Carbohydrates	D-Galactonic_Acid_Y-Lactone	23	0.038
brf	S7	17	A3	Carbohydrates	D-Galactonic_Acid_Y-Lactone	47	1.967
brf	S7	17	A3	Carbohydrates	D-Galactonic_Acid_Y-Lactone	72	2.034
brf	S7	17	A3	Carbohydrates	D-Galactonic_Acid_Y-Lactone	96	2.094
brf	S7	17	A3	Carbohydrates	D-Galactonic_Acid_Y-Lactone	120	2.22
brf	S7	25	A4	Amino_ acids	L-Arginine	0	0
brf	S7	25	A4	Amino_ acids	L-Arginine	23	0.105
brf	S7	25	A4	Amino_ acids	L-Arginine	47	1.451
brf	S7	25	A4	Amino_ acids	L-Arginine	72	1.914
brf	S7	25	A4	Amino_ acids	L-Arginine	96	1.906
brf	S7	25	A4	Amino_ acids	L-Arginine	120	2.099
brf	S7	1	A5	Control	Water	0	0
brf	S7	1	A5	Control	Water	23	0
brf	S7	1	A5	Control	Water	47	0
brf	S7	1	A5	Control	Water	72	0
brf	S7	1	A5	Control	Water	96	0
brf	S7	1	A5	Control	Water	120	0
brf	S7	9	A6	Carbohydrates	b-Methyl-D-Glucoside	0	0
brf	S7	9	A6	Carbohydrates	b-Methyl-D-Glucoside	23	0.023
brf	S7	9	A6	Carbohydrates	b-Methyl-D-Glucoside	47	1.85
brf	S7	9	A6	Carbohydrates	b-Methyl-D-Glucoside	72	1.846
brf	S7	9	A6	Carbohydrates	b-Methyl-D-Glucoside	96	1.839
brf	S7	9	A6	Carbohydrates	b-Methyl-D-Glucoside	120	1.548
brf	S7	17	A7	Carbohydrates	D-Galactonic_Acid_Y-Lactone	0	0.055
brf	S7	17	A7	Carbohydrates	D-Galactonic_Acid_Y-Lactone	23	0.035
brf	S7	17	A7	Carbohydrates	D-Galactonic_Acid_Y-Lactone	47	1.712
brf	S7	17	A7	Carbohydrates	D-Galactonic_Acid_Y-Lactone	72	1.817
brf	S7	17	A7	Carbohydrates	D-Galactonic_Acid_Y-Lactone	96	2.019
brf	S7	17	A7	Carbohydrates	D-Galactonic_Acid_Y-Lactone	120	2.125
brf	S7	25	A8	Amino_ acids	L-Arginine	0	0
brf	S7	25	A8	Amino_ acids	L-Arginine	23	0.08
brf	S7	25	A8	Amino_ acids	L-Arginine	47	2.52
brf	S7	25	A8	Amino_ acids	L-Arginine	72	2.594
brf	S7	25	A8	Amino_ acids	L-Arginine	96	2.501
brf	S7	25	A8	Amino_ acids	L-Arginine	120	2.381
brf	S7	1	A9	Control	Water	0	0
brf	S7	1	A9	Control	Water	23	0
brf	S7	1	A9	Control	Water	47	0
brf	S7	1	A9	Control	Water	72	0
brf	S7	1	A9	Control	Water	96	0
brf	S7	1	A9	Control	Water	120	0
brf	S7	2	B1	Carboxilic_acids	Pyruvic_Acid_Methyl_Ester	0	0.004
brf	S7	2	B1	Carboxilic_acids	Pyruvic_Acid_Methyl_Ester	23	0.085
brf	S7	2	B1	Carboxilic_acids	Pyruvic_Acid_Methyl_Ester	47	1.403
brf	S7	2	B1	Carboxilic_acids	Pyruvic_Acid_Methyl_Ester	72	1.891
brf	S7	2	B1	Carboxilic_acids	Pyruvic_Acid_Methyl_Ester	96	2.046
brf	S7	2	B1	Carboxilic_acids	Pyruvic_Acid_Methyl_Ester	120	2.365
brf	S7	10	B10	Carbohydrates	D-Xylose	0	0.033
brf	S7	10	B10	Carbohydrates	D-Xylose	23	0.048
brf	S7	10	B10	Carbohydrates	D-Xylose	47	0.353
brf	S7	10	B10	Carbohydrates	D-Xylose	72	1.748
brf	S7	10	B10	Carbohydrates	D-Xylose	96	2.097
brf	S7	10	B10	Carbohydrates	D-Xylose	120	2.224
brf	S7	18	B11	Carboxilic_acids	D-Galacturonic_Acid	0	0.008
brf	S7	18	B11	Carboxilic_acids	D-Galacturonic_Acid	23	0.021
brf	S7	18	B11	Carboxilic_acids	D-Galacturonic_Acid	47	1.787
brf	S7	18	B11	Carboxilic_acids	D-Galacturonic_Acid	72	1.996
brf	S7	18	B11	Carboxilic_acids	D-Galacturonic_Acid	96	2.046
brf	S7	18	B11	Carboxilic_acids	D-Galacturonic_Acid	120	2.107
brf	S7	26	B12	Amino_ acids	L-Asparagine	0	0.005
brf	S7	26	B12	Amino_ acids	L-Asparagine	23	0.29
brf	S7	26	B12	Amino_ acids	L-Asparagine	47	2.622
brf	S7	26	B12	Amino_ acids	L-Asparagine	72	2.826
brf	S7	26	B12	Amino_ acids	L-Asparagine	96	2.632
brf	S7	26	B12	Amino_ acids	L-Asparagine	120	2.496
brf	S7	10	B2	Carbohydrates	D-Xylose	0	0.022
brf	S7	10	B2	Carbohydrates	D-Xylose	23	0.05
brf	S7	10	B2	Carbohydrates	D-Xylose	47	0.878
brf	S7	10	B2	Carbohydrates	D-Xylose	72	1.919
brf	S7	10	B2	Carbohydrates	D-Xylose	96	2.033
brf	S7	10	B2	Carbohydrates	D-Xylose	120	2.229
brf	S7	18	B3	Carboxilic_acids	D-Galacturonic_Acid	0	0
brf	S7	18	B3	Carboxilic_acids	D-Galacturonic_Acid	23	0.033
brf	S7	18	B3	Carboxilic_acids	D-Galacturonic_Acid	47	1.724
brf	S7	18	B3	Carboxilic_acids	D-Galacturonic_Acid	72	1.749
brf	S7	18	B3	Carboxilic_acids	D-Galacturonic_Acid	96	1.679
brf	S7	18	B3	Carboxilic_acids	D-Galacturonic_Acid	120	1.536
brf	S7	26	B4	Amino_ acids	L-Asparagine	0	0
brf	S7	26	B4	Amino_ acids	L-Asparagine	23	0.269
brf	S7	26	B4	Amino_ acids	L-Asparagine	47	2.822
brf	S7	26	B4	Amino_ acids	L-Asparagine	72	2.633
brf	S7	26	B4	Amino_ acids	L-Asparagine	96	2.511
brf	S7	26	B4	Amino_ acids	L-Asparagine	120	2.498
brf	S7	2	B5	Carboxilic_acids	Pyruvic_Acid_Methyl_Ester	0	0.014
brf	S7	2	B5	Carboxilic_acids	Pyruvic_Acid_Methyl_Ester	23	0.166
brf	S7	2	B5	Carboxilic_acids	Pyruvic_Acid_Methyl_Ester	47	1.296
brf	S7	2	B5	Carboxilic_acids	Pyruvic_Acid_Methyl_Ester	72	1.692
brf	S7	2	B5	Carboxilic_acids	Pyruvic_Acid_Methyl_Ester	96	1.923
brf	S7	2	B5	Carboxilic_acids	Pyruvic_Acid_Methyl_Ester	120	2.126
brf	S7	10	B6	Carbohydrates	D-Xylose	0	0.095
brf	S7	10	B6	Carbohydrates	D-Xylose	23	0.049
brf	S7	10	B6	Carbohydrates	D-Xylose	47	1.244
brf	S7	10	B6	Carbohydrates	D-Xylose	72	2.534
brf	S7	10	B6	Carbohydrates	D-Xylose	96	2.667
brf	S7	10	B6	Carbohydrates	D-Xylose	120	2.78
brf	S7	18	B7	Carboxilic_acids	D-Galacturonic_Acid	0	0.005
brf	S7	18	B7	Carboxilic_acids	D-Galacturonic_Acid	23	0.037
brf	S7	18	B7	Carboxilic_acids	D-Galacturonic_Acid	47	1.863
brf	S7	18	B7	Carboxilic_acids	D-Galacturonic_Acid	72	1.959
brf	S7	18	B7	Carboxilic_acids	D-Galacturonic_Acid	96	2.096
brf	S7	18	B7	Carboxilic_acids	D-Galacturonic_Acid	120	1.893
brf	S7	26	B8	Amino_ acids	L-Asparagine	0	0.005
brf	S7	26	B8	Amino_ acids	L-Asparagine	23	0.298
brf	S7	26	B8	Amino_ acids	L-Asparagine	47	2.494
brf	S7	26	B8	Amino_ acids	L-Asparagine	72	2.655
brf	S7	26	B8	Amino_ acids	L-Asparagine	96	2.555
brf	S7	26	B8	Amino_ acids	L-Asparagine	120	2.549
brf	S7	2	B9	Carboxilic_acids	Pyruvic_Acid_Methyl_Ester	0	0.049
brf	S7	2	B9	Carboxilic_acids	Pyruvic_Acid_Methyl_Ester	23	0.268
brf	S7	2	B9	Carboxilic_acids	Pyruvic_Acid_Methyl_Ester	47	1.665
brf	S7	2	B9	Carboxilic_acids	Pyruvic_Acid_Methyl_Ester	72	2.295
brf	S7	2	B9	Carboxilic_acids	Pyruvic_Acid_Methyl_Ester	96	2.342
brf	S7	2	B9	Carboxilic_acids	Pyruvic_Acid_Methyl_Ester	120	2.353
brf	S7	3	C1	Polymers	Tween40	0	0
brf	S7	3	C1	Polymers	Tween40	23	0.125
brf	S7	3	C1	Polymers	Tween40	47	0.586
brf	S7	3	C1	Polymers	Tween40	72	0.911
brf	S7	3	C1	Polymers	Tween40	96	1.463
brf	S7	3	C1	Polymers	Tween40	120	1.873
brf	S7	11	C10	Carbohydrates	i-Erythritol	0	0.022
brf	S7	11	C10	Carbohydrates	i-Erythritol	23	0.003
brf	S7	11	C10	Carbohydrates	i-Erythritol	47	0.086
brf	S7	11	C10	Carbohydrates	i-Erythritol	72	0.625
brf	S7	11	C10	Carbohydrates	i-Erythritol	96	1.069
brf	S7	11	C10	Carbohydrates	i-Erythritol	120	1.582
brf	S7	19	C11	Phenolic_compounds	2-Hydroxy_Benzoic_Acid	0	0.07
brf	S7	19	C11	Phenolic_compounds	2-Hydroxy_Benzoic_Acid	23	0
brf	S7	19	C11	Phenolic_compounds	2-Hydroxy_Benzoic_Acid	47	0.421
brf	S7	19	C11	Phenolic_compounds	2-Hydroxy_Benzoic_Acid	72	1.867
brf	S7	19	C11	Phenolic_compounds	2-Hydroxy_Benzoic_Acid	96	1.716
brf	S7	19	C11	Phenolic_compounds	2-Hydroxy_Benzoic_Acid	120	1.895
brf	S7	27	C12	Amino_ acids	L-Phenylalanine	0	0.005
brf	S7	27	C12	Amino_ acids	L-Phenylalanine	23	0.008
brf	S7	27	C12	Amino_ acids	L-Phenylalanine	47	0.112
brf	S7	27	C12	Amino_ acids	L-Phenylalanine	72	0.578
brf	S7	27	C12	Amino_ acids	L-Phenylalanine	96	1.118
brf	S7	27	C12	Amino_ acids	L-Phenylalanine	120	2.129
brf	S7	11	C2	Carbohydrates	i-Erythritol	0	0.007
brf	S7	11	C2	Carbohydrates	i-Erythritol	23	0.022
brf	S7	11	C2	Carbohydrates	i-Erythritol	47	0.112
brf	S7	11	C2	Carbohydrates	i-Erythritol	72	0.487
brf	S7	11	C2	Carbohydrates	i-Erythritol	96	0.679
brf	S7	11	C2	Carbohydrates	i-Erythritol	120	1.108
brf	S7	19	C3	Phenolic_compounds	2-Hydroxy_Benzoic_Acid	0	0.042
brf	S7	19	C3	Phenolic_compounds	2-Hydroxy_Benzoic_Acid	23	0
brf	S7	19	C3	Phenolic_compounds	2-Hydroxy_Benzoic_Acid	47	0.272
brf	S7	19	C3	Phenolic_compounds	2-Hydroxy_Benzoic_Acid	72	1.013
brf	S7	19	C3	Phenolic_compounds	2-Hydroxy_Benzoic_Acid	96	1.048
brf	S7	19	C3	Phenolic_compounds	2-Hydroxy_Benzoic_Acid	120	1.189
brf	S7	27	C4	Amino_ acids	L-Phenylalanine	0	0.013
brf	S7	27	C4	Amino_ acids	L-Phenylalanine	23	0.013
brf	S7	27	C4	Amino_ acids	L-Phenylalanine	47	0.111
brf	S7	27	C4	Amino_ acids	L-Phenylalanine	72	0.236
brf	S7	27	C4	Amino_ acids	L-Phenylalanine	96	0.726
brf	S7	27	C4	Amino_ acids	L-Phenylalanine	120	2.349
brf	S7	3	C5	Polymers	Tween40	0	0.001
brf	S7	3	C5	Polymers	Tween40	23	0.125
brf	S7	3	C5	Polymers	Tween40	47	0.978
brf	S7	3	C5	Polymers	Tween40	72	1.548
brf	S7	3	C5	Polymers	Tween40	96	1.853
brf	S7	3	C5	Polymers	Tween40	120	2.22
brf	S7	11	C6	Carbohydrates	i-Erythritol	0	0.038
brf	S7	11	C6	Carbohydrates	i-Erythritol	23	0.01
brf	S7	11	C6	Carbohydrates	i-Erythritol	47	0.075
brf	S7	11	C6	Carbohydrates	i-Erythritol	72	0.538
brf	S7	11	C6	Carbohydrates	i-Erythritol	96	1.1
brf	S7	11	C6	Carbohydrates	i-Erythritol	120	1.62
brf	S7	19	C7	Phenolic_compounds	2-Hydroxy_Benzoic_Acid	0	0.059
brf	S7	19	C7	Phenolic_compounds	2-Hydroxy_Benzoic_Acid	23	0
brf	S7	19	C7	Phenolic_compounds	2-Hydroxy_Benzoic_Acid	47	0.802
brf	S7	19	C7	Phenolic_compounds	2-Hydroxy_Benzoic_Acid	72	1.836
brf	S7	19	C7	Phenolic_compounds	2-Hydroxy_Benzoic_Acid	96	2.143
brf	S7	19	C7	Phenolic_compounds	2-Hydroxy_Benzoic_Acid	120	2.437
brf	S7	27	C8	Amino_ acids	L-Phenylalanine	0	0.005
brf	S7	27	C8	Amino_ acids	L-Phenylalanine	23	0.012
brf	S7	27	C8	Amino_ acids	L-Phenylalanine	47	0.108
brf	S7	27	C8	Amino_ acids	L-Phenylalanine	72	0.272
brf	S7	27	C8	Amino_ acids	L-Phenylalanine	96	0.694
brf	S7	27	C8	Amino_ acids	L-Phenylalanine	120	1.885
brf	S7	3	C9	Polymers	Tween40	0	0.022
brf	S7	3	C9	Polymers	Tween40	23	0.118
brf	S7	3	C9	Polymers	Tween40	47	0.836
brf	S7	3	C9	Polymers	Tween40	72	1.574
brf	S7	3	C9	Polymers	Tween40	96	1.988
brf	S7	3	C9	Polymers	Tween40	120	2.425
brf	S7	4	D1	Polymers	Tween80	0	0
brf	S7	4	D1	Polymers	Tween80	23	0.095
brf	S7	4	D1	Polymers	Tween80	47	0.596
brf	S7	4	D1	Polymers	Tween80	72	1.072
brf	S7	4	D1	Polymers	Tween80	96	1.458
brf	S7	4	D1	Polymers	Tween80	120	1.938
brf	S7	12	D10	Carbohydrates	D-Mannitol	0	0
brf	S7	12	D10	Carbohydrates	D-Mannitol	23	0.039
brf	S7	12	D10	Carbohydrates	D-Mannitol	47	2.131
brf	S7	12	D10	Carbohydrates	D-Mannitol	72	2.433
brf	S7	12	D10	Carbohydrates	D-Mannitol	96	2.309
brf	S7	12	D10	Carbohydrates	D-Mannitol	120	2.232
brf	S7	20	D11	Phenolic_compounds	4-Hydroxy_Benzoic_Acid	0	0.049
brf	S7	20	D11	Phenolic_compounds	4-Hydroxy_Benzoic_Acid	23	0.189
brf	S7	20	D11	Phenolic_compounds	4-Hydroxy_Benzoic_Acid	47	1.546
brf	S7	20	D11	Phenolic_compounds	4-Hydroxy_Benzoic_Acid	72	1.893
brf	S7	20	D11	Phenolic_compounds	4-Hydroxy_Benzoic_Acid	96	2.093
brf	S7	20	D11	Phenolic_compounds	4-Hydroxy_Benzoic_Acid	120	2.163
brf	S7	28	D12	Amino_ acids	L-Serine	0	0
brf	S7	28	D12	Amino_ acids	L-Serine	23	0.053
brf	S7	28	D12	Amino_ acids	L-Serine	47	1.669
brf	S7	28	D12	Amino_ acids	L-Serine	72	1.8
brf	S7	28	D12	Amino_ acids	L-Serine	96	1.711
brf	S7	28	D12	Amino_ acids	L-Serine	120	1.909
brf	S7	12	D2	Carbohydrates	D-Mannitol	0	0
brf	S7	12	D2	Carbohydrates	D-Mannitol	23	0.034
brf	S7	12	D2	Carbohydrates	D-Mannitol	47	1.612
brf	S7	12	D2	Carbohydrates	D-Mannitol	72	1.658
brf	S7	12	D2	Carbohydrates	D-Mannitol	96	1.594
brf	S7	12	D2	Carbohydrates	D-Mannitol	120	1.656
brf	S7	20	D3	Phenolic_compounds	4-Hydroxy_Benzoic_Acid	0	0.034
brf	S7	20	D3	Phenolic_compounds	4-Hydroxy_Benzoic_Acid	23	0.104
brf	S7	20	D3	Phenolic_compounds	4-Hydroxy_Benzoic_Acid	47	1.367
brf	S7	20	D3	Phenolic_compounds	4-Hydroxy_Benzoic_Acid	72	1.706
brf	S7	20	D3	Phenolic_compounds	4-Hydroxy_Benzoic_Acid	96	1.798
brf	S7	20	D3	Phenolic_compounds	4-Hydroxy_Benzoic_Acid	120	2.103
brf	S7	28	D4	Amino_ acids	L-Serine	0	0.005
brf	S7	28	D4	Amino_ acids	L-Serine	23	0.079
brf	S7	28	D4	Amino_ acids	L-Serine	47	1.636
brf	S7	28	D4	Amino_ acids	L-Serine	72	2.008
brf	S7	28	D4	Amino_ acids	L-Serine	96	2.015
brf	S7	28	D4	Amino_ acids	L-Serine	120	2.2
brf	S7	4	D5	Polymers	Tween80	0	0.027
brf	S7	4	D5	Polymers	Tween80	23	0.112
brf	S7	4	D5	Polymers	Tween80	47	0.509
brf	S7	4	D5	Polymers	Tween80	72	1.052
brf	S7	4	D5	Polymers	Tween80	96	1.664
brf	S7	4	D5	Polymers	Tween80	120	2.211
brf	S7	12	D6	Carbohydrates	D-Mannitol	0	0.007
brf	S7	12	D6	Carbohydrates	D-Mannitol	23	0.048
brf	S7	12	D6	Carbohydrates	D-Mannitol	47	1.623
brf	S7	12	D6	Carbohydrates	D-Mannitol	72	2.277
brf	S7	12	D6	Carbohydrates	D-Mannitol	96	2.29
brf	S7	12	D6	Carbohydrates	D-Mannitol	120	2.255
brf	S7	20	D7	Phenolic_compounds	4-Hydroxy_Benzoic_Acid	0	0.063
brf	S7	20	D7	Phenolic_compounds	4-Hydroxy_Benzoic_Acid	23	0.12
brf	S7	20	D7	Phenolic_compounds	4-Hydroxy_Benzoic_Acid	47	1.453
brf	S7	20	D7	Phenolic_compounds	4-Hydroxy_Benzoic_Acid	72	1.889
brf	S7	20	D7	Phenolic_compounds	4-Hydroxy_Benzoic_Acid	96	2.028
brf	S7	20	D7	Phenolic_compounds	4-Hydroxy_Benzoic_Acid	120	2.226
brf	S7	28	D8	Amino_ acids	L-Serine	0	0.007
brf	S7	28	D8	Amino_ acids	L-Serine	23	0.075
brf	S7	28	D8	Amino_ acids	L-Serine	47	1.52
brf	S7	28	D8	Amino_ acids	L-Serine	72	1.928
brf	S7	28	D8	Amino_ acids	L-Serine	96	1.962
brf	S7	28	D8	Amino_ acids	L-Serine	120	2.204
brf	S7	4	D9	Polymers	Tween80	0	0.018
brf	S7	4	D9	Polymers	Tween80	23	0.108
brf	S7	4	D9	Polymers	Tween80	47	0.526
brf	S7	4	D9	Polymers	Tween80	72	1.232
brf	S7	4	D9	Polymers	Tween80	96	1.542
brf	S7	4	D9	Polymers	Tween80	120	1.907
brf	S7	5	E1	Polymers	a-Cyclodextrin	0	0
brf	S7	5	E1	Polymers	a-Cyclodextrin	23	0
brf	S7	5	E1	Polymers	a-Cyclodextrin	47	0.192
brf	S7	5	E1	Polymers	a-Cyclodextrin	72	1.587
brf	S7	5	E1	Polymers	a-Cyclodextrin	96	2.079
brf	S7	5	E1	Polymers	a-Cyclodextrin	120	2.294
brf	S7	13	E10	Carbohydrates	N-Acetyl-D-Glucosamine	0	0.009
brf	S7	13	E10	Carbohydrates	N-Acetyl-D-Glucosamine	23	0.034
brf	S7	13	E10	Carbohydrates	N-Acetyl-D-Glucosamine	47	2.15
brf	S7	13	E10	Carbohydrates	N-Acetyl-D-Glucosamine	72	2.383
brf	S7	13	E10	Carbohydrates	N-Acetyl-D-Glucosamine	96	2.195
brf	S7	13	E10	Carbohydrates	N-Acetyl-D-Glucosamine	120	2.148
brf	S7	21	E11	Carboxilic_acids	y-Hydroxybutyric_Acid	0	0.008
brf	S7	21	E11	Carboxilic_acids	y-Hydroxybutyric_Acid	23	0.017
brf	S7	21	E11	Carboxilic_acids	y-Hydroxybutyric_Acid	47	0.145
brf	S7	21	E11	Carboxilic_acids	y-Hydroxybutyric_Acid	72	0.258
brf	S7	21	E11	Carboxilic_acids	y-Hydroxybutyric_Acid	96	0.16
brf	S7	21	E11	Carboxilic_acids	y-Hydroxybutyric_Acid	120	0.105
brf	S7	29	E12	Amino_ acids	L-Theronine	0	0.004
brf	S7	29	E12	Amino_ acids	L-Theronine	23	0
brf	S7	29	E12	Amino_ acids	L-Theronine	47	0.029
brf	S7	29	E12	Amino_ acids	L-Theronine	72	0.716
brf	S7	29	E12	Amino_ acids	L-Theronine	96	2.218
brf	S7	29	E12	Amino_ acids	L-Theronine	120	2.775
brf	S7	13	E2	Carbohydrates	N-Acetyl-D-Glucosamine	0	0
brf	S7	13	E2	Carbohydrates	N-Acetyl-D-Glucosamine	23	0.022
brf	S7	13	E2	Carbohydrates	N-Acetyl-D-Glucosamine	47	2.402
brf	S7	13	E2	Carbohydrates	N-Acetyl-D-Glucosamine	72	2.236
brf	S7	13	E2	Carbohydrates	N-Acetyl-D-Glucosamine	96	2.09
brf	S7	13	E2	Carbohydrates	N-Acetyl-D-Glucosamine	120	2.01
brf	S7	21	E3	Carboxilic_acids	y-Hydroxybutyric_Acid	0	0.004
brf	S7	21	E3	Carboxilic_acids	y-Hydroxybutyric_Acid	23	0.024
brf	S7	21	E3	Carboxilic_acids	y-Hydroxybutyric_Acid	47	0.202
brf	S7	21	E3	Carboxilic_acids	y-Hydroxybutyric_Acid	72	0
brf	S7	21	E3	Carboxilic_acids	y-Hydroxybutyric_Acid	96	0
brf	S7	21	E3	Carboxilic_acids	y-Hydroxybutyric_Acid	120	0
brf	S7	29	E4	Amino_ acids	L-Theronine	0	0
brf	S7	29	E4	Amino_ acids	L-Theronine	23	0.009
brf	S7	29	E4	Amino_ acids	L-Theronine	47	0
brf	S7	29	E4	Amino_ acids	L-Theronine	72	0
brf	S7	29	E4	Amino_ acids	L-Theronine	96	0
brf	S7	29	E4	Amino_ acids	L-Theronine	120	0.467
brf	S7	5	E5	Polymers	a-Cyclodextrin	0	0.002
brf	S7	5	E5	Polymers	a-Cyclodextrin	23	0
brf	S7	5	E5	Polymers	a-Cyclodextrin	47	1.149
brf	S7	5	E5	Polymers	a-Cyclodextrin	72	2.266
brf	S7	5	E5	Polymers	a-Cyclodextrin	96	2.316
brf	S7	5	E5	Polymers	a-Cyclodextrin	120	2.312
brf	S7	13	E6	Carbohydrates	N-Acetyl-D-Glucosamine	0	0
brf	S7	13	E6	Carbohydrates	N-Acetyl-D-Glucosamine	23	0.021
brf	S7	13	E6	Carbohydrates	N-Acetyl-D-Glucosamine	47	2.485
brf	S7	13	E6	Carbohydrates	N-Acetyl-D-Glucosamine	72	2.396
brf	S7	13	E6	Carbohydrates	N-Acetyl-D-Glucosamine	96	2.39
brf	S7	13	E6	Carbohydrates	N-Acetyl-D-Glucosamine	120	2.343
brf	S7	21	E7	Carboxilic_acids	y-Hydroxybutyric_Acid	0	0.003
brf	S7	21	E7	Carboxilic_acids	y-Hydroxybutyric_Acid	23	0.025
brf	S7	21	E7	Carboxilic_acids	y-Hydroxybutyric_Acid	47	0.157
brf	S7	21	E7	Carboxilic_acids	y-Hydroxybutyric_Acid	72	0
brf	S7	21	E7	Carboxilic_acids	y-Hydroxybutyric_Acid	96	0.124
brf	S7	21	E7	Carboxilic_acids	y-Hydroxybutyric_Acid	120	0.111
brf	S7	29	E8	Amino_ acids	L-Theronine	0	0.006
brf	S7	29	E8	Amino_ acids	L-Theronine	23	0.008
brf	S7	29	E8	Amino_ acids	L-Theronine	47	0.008
brf	S7	29	E8	Amino_ acids	L-Theronine	72	0
brf	S7	29	E8	Amino_ acids	L-Theronine	96	0.472
brf	S7	29	E8	Amino_ acids	L-Theronine	120	1.342
brf	S7	5	E9	Polymers	a-Cyclodextrin	0	0.013
brf	S7	5	E9	Polymers	a-Cyclodextrin	23	0
brf	S7	5	E9	Polymers	a-Cyclodextrin	47	0.216
brf	S7	5	E9	Polymers	a-Cyclodextrin	72	1.404
brf	S7	5	E9	Polymers	a-Cyclodextrin	96	1.745
brf	S7	5	E9	Polymers	a-Cyclodextrin	120	1.686
brf	S7	6	F1	Polymers	Glycogen	0	0.004
brf	S7	6	F1	Polymers	Glycogen	23	0.021
brf	S7	6	F1	Polymers	Glycogen	47	0.575
brf	S7	6	F1	Polymers	Glycogen	72	1.536
brf	S7	6	F1	Polymers	Glycogen	96	1.91
brf	S7	6	F1	Polymers	Glycogen	120	1.958
brf	S7	14	F10	Carboxilic_acids	D-Glucosaminic Acid	0	0.001
brf	S7	14	F10	Carboxilic_acids	D-Glucosaminic Acid	23	0.007
brf	S7	14	F10	Carboxilic_acids	D-Glucosaminic Acid	47	0.366
brf	S7	14	F10	Carboxilic_acids	D-Glucosaminic Acid	72	1.771
brf	S7	14	F10	Carboxilic_acids	D-Glucosaminic Acid	96	1.955
brf	S7	14	F10	Carboxilic_acids	D-Glucosaminic Acid	120	2.157
brf	S7	22	F11	Carboxilic_acids	Itaconic_Acid	0	0.006
brf	S7	22	F11	Carboxilic_acids	Itaconic_Acid	23	0.003
brf	S7	22	F11	Carboxilic_acids	Itaconic_Acid	47	0.363
brf	S7	22	F11	Carboxilic_acids	Itaconic_Acid	72	1.365
brf	S7	22	F11	Carboxilic_acids	Itaconic_Acid	96	1.57
brf	S7	22	F11	Carboxilic_acids	Itaconic_Acid	120	1.92
brf	S7	30	F12	Amino_ acids	Glycyl-L-Glutamic_Acid	0	0
brf	S7	30	F12	Amino_ acids	Glycyl-L-Glutamic_Acid	23	0.018
brf	S7	30	F12	Amino_ acids	Glycyl-L-Glutamic_Acid	47	0.041
brf	S7	30	F12	Amino_ acids	Glycyl-L-Glutamic_Acid	72	0.285
brf	S7	30	F12	Amino_ acids	Glycyl-L-Glutamic_Acid	96	0.52
brf	S7	30	F12	Amino_ acids	Glycyl-L-Glutamic_Acid	120	1.246
brf	S7	14	F2	Carboxilic_acids	D-Glucosaminic Acid	0	0
brf	S7	14	F2	Carboxilic_acids	D-Glucosaminic Acid	23	0.008
brf	S7	14	F2	Carboxilic_acids	D-Glucosaminic Acid	47	0.33
brf	S7	14	F2	Carboxilic_acids	D-Glucosaminic Acid	72	1.632
brf	S7	14	F2	Carboxilic_acids	D-Glucosaminic Acid	96	1.709
brf	S7	14	F2	Carboxilic_acids	D-Glucosaminic Acid	120	1.988
brf	S7	22	F3	Carboxilic_acids	Itaconic_Acid	0	0
brf	S7	22	F3	Carboxilic_acids	Itaconic_Acid	23	0.004
brf	S7	22	F3	Carboxilic_acids	Itaconic_Acid	47	0.387
brf	S7	22	F3	Carboxilic_acids	Itaconic_Acid	72	1.332
brf	S7	22	F3	Carboxilic_acids	Itaconic_Acid	96	1.449
brf	S7	22	F3	Carboxilic_acids	Itaconic_Acid	120	1.846
brf	S7	30	F4	Amino_ acids	Glycyl-L-Glutamic_Acid	0	0
brf	S7	30	F4	Amino_ acids	Glycyl-L-Glutamic_Acid	23	0.007
brf	S7	30	F4	Amino_ acids	Glycyl-L-Glutamic_Acid	47	0.026
brf	S7	30	F4	Amino_ acids	Glycyl-L-Glutamic_Acid	72	0.046
brf	S7	30	F4	Amino_ acids	Glycyl-L-Glutamic_Acid	96	0.209
brf	S7	30	F4	Amino_ acids	Glycyl-L-Glutamic_Acid	120	1.02
brf	S7	6	F5	Polymers	Glycogen	0	0.005
brf	S7	6	F5	Polymers	Glycogen	23	0.027
brf	S7	6	F5	Polymers	Glycogen	47	0.816
brf	S7	6	F5	Polymers	Glycogen	72	1.749
brf	S7	6	F5	Polymers	Glycogen	96	2.154
brf	S7	6	F5	Polymers	Glycogen	120	2.417
brf	S7	14	F6	Carboxilic_acids	D-Glucosaminic Acid	0	0.007
brf	S7	14	F6	Carboxilic_acids	D-Glucosaminic Acid	23	0.009
brf	S7	14	F6	Carboxilic_acids	D-Glucosaminic Acid	47	0.307
brf	S7	14	F6	Carboxilic_acids	D-Glucosaminic Acid	72	1.41
brf	S7	14	F6	Carboxilic_acids	D-Glucosaminic Acid	96	1.534
brf	S7	14	F6	Carboxilic_acids	D-Glucosaminic Acid	120	1.923
brf	S7	22	F7	Carboxilic_acids	Itaconic_Acid	0	0.011
brf	S7	22	F7	Carboxilic_acids	Itaconic_Acid	23	0.01
brf	S7	22	F7	Carboxilic_acids	Itaconic_Acid	47	0.558
brf	S7	22	F7	Carboxilic_acids	Itaconic_Acid	72	1.93
brf	S7	22	F7	Carboxilic_acids	Itaconic_Acid	96	2.16
brf	S7	22	F7	Carboxilic_acids	Itaconic_Acid	120	2.58
brf	S7	30	F8	Amino_ acids	Glycyl-L-Glutamic_Acid	0	0
brf	S7	30	F8	Amino_ acids	Glycyl-L-Glutamic_Acid	23	0.012
brf	S7	30	F8	Amino_ acids	Glycyl-L-Glutamic_Acid	47	0.044
brf	S7	30	F8	Amino_ acids	Glycyl-L-Glutamic_Acid	72	0.105
brf	S7	30	F8	Amino_ acids	Glycyl-L-Glutamic_Acid	96	0.423
brf	S7	30	F8	Amino_ acids	Glycyl-L-Glutamic_Acid	120	1.485
brf	S7	6	F9	Polymers	Glycogen	0	0.004
brf	S7	6	F9	Polymers	Glycogen	23	0.026
brf	S7	6	F9	Polymers	Glycogen	47	0.739
brf	S7	6	F9	Polymers	Glycogen	72	1.895
brf	S7	6	F9	Polymers	Glycogen	96	2.213
brf	S7	6	F9	Polymers	Glycogen	120	2.445
brf	S7	7	G1	Carbohydrates	D-Cellobiose	0	0
brf	S7	7	G1	Carbohydrates	D-Cellobiose	23	0.024
brf	S7	7	G1	Carbohydrates	D-Cellobiose	47	2.109
brf	S7	7	G1	Carbohydrates	D-Cellobiose	72	2.315
brf	S7	7	G1	Carbohydrates	D-Cellobiose	96	2.204
brf	S7	7	G1	Carbohydrates	D-Cellobiose	120	2.175
brf	S7	15	G10	Carbohydrates	Glucose-1-Phosphate	0	0
brf	S7	15	G10	Carbohydrates	Glucose-1-Phosphate	23	0.003
brf	S7	15	G10	Carbohydrates	Glucose-1-Phosphate	47	0.093
brf	S7	15	G10	Carbohydrates	Glucose-1-Phosphate	72	1.482
brf	S7	15	G10	Carbohydrates	Glucose-1-Phosphate	96	1.481
brf	S7	15	G10	Carbohydrates	Glucose-1-Phosphate	120	1.571
brf	S7	23	G11	Carboxilic_acids	a-Ketobutyric_Acid	0	0.01
brf	S7	23	G11	Carboxilic_acids	a-Ketobutyric_Acid	23	0
brf	S7	23	G11	Carboxilic_acids	a-Ketobutyric_Acid	47	0.014
brf	S7	23	G11	Carboxilic_acids	a-Ketobutyric_Acid	72	0.189
brf	S7	23	G11	Carboxilic_acids	a-Ketobutyric_Acid	96	0.37
brf	S7	23	G11	Carboxilic_acids	a-Ketobutyric_Acid	120	1.107
brf	S7	31	G12	Amine	Phenylethyl-amine	0	0.005
brf	S7	31	G12	Amine	Phenylethyl-amine	23	0.015
brf	S7	31	G12	Amine	Phenylethyl-amine	47	0.98
brf	S7	31	G12	Amine	Phenylethyl-amine	72	2.36
brf	S7	31	G12	Amine	Phenylethyl-amine	96	2.595
brf	S7	31	G12	Amine	Phenylethyl-amine	120	2.773
brf	S7	15	G2	Carbohydrates	Glucose-1-Phosphate	0	0
brf	S7	15	G2	Carbohydrates	Glucose-1-Phosphate	23	0.005
brf	S7	15	G2	Carbohydrates	Glucose-1-Phosphate	47	0.234
brf	S7	15	G2	Carbohydrates	Glucose-1-Phosphate	72	1.183
brf	S7	15	G2	Carbohydrates	Glucose-1-Phosphate	96	1.363
brf	S7	15	G2	Carbohydrates	Glucose-1-Phosphate	120	1.438
brf	S7	23	G3	Carboxilic_acids	a-Ketobutyric_Acid	0	0.004
brf	S7	23	G3	Carboxilic_acids	a-Ketobutyric_Acid	23	0.001
brf	S7	23	G3	Carboxilic_acids	a-Ketobutyric_Acid	47	0.025
brf	S7	23	G3	Carboxilic_acids	a-Ketobutyric_Acid	72	0.301
brf	S7	23	G3	Carboxilic_acids	a-Ketobutyric_Acid	96	1.16
brf	S7	23	G3	Carboxilic_acids	a-Ketobutyric_Acid	120	2.053
brf	S7	31	G4	Amine	Phenylethyl-amine	0	0
brf	S7	31	G4	Amine	Phenylethyl-amine	23	0.021
brf	S7	31	G4	Amine	Phenylethyl-amine	47	1.487
brf	S7	31	G4	Amine	Phenylethyl-amine	72	2.395
brf	S7	31	G4	Amine	Phenylethyl-amine	96	2.617
brf	S7	31	G4	Amine	Phenylethyl-amine	120	2.911
brf	S7	7	G5	Carbohydrates	D-Cellobiose	0	0
brf	S7	7	G5	Carbohydrates	D-Cellobiose	23	0.02
brf	S7	7	G5	Carbohydrates	D-Cellobiose	47	2.291
brf	S7	7	G5	Carbohydrates	D-Cellobiose	72	2.347
brf	S7	7	G5	Carbohydrates	D-Cellobiose	96	2.354
brf	S7	7	G5	Carbohydrates	D-Cellobiose	120	2.329
brf	S7	15	G6	Carbohydrates	Glucose-1-Phosphate	0	0
brf	S7	15	G6	Carbohydrates	Glucose-1-Phosphate	23	0.002
brf	S7	15	G6	Carbohydrates	Glucose-1-Phosphate	47	0.194
brf	S7	15	G6	Carbohydrates	Glucose-1-Phosphate	72	1.17
brf	S7	15	G6	Carbohydrates	Glucose-1-Phosphate	96	1.367
brf	S7	15	G6	Carbohydrates	Glucose-1-Phosphate	120	1.467
brf	S7	23	G7	Carboxilic_acids	a-Ketobutyric_Acid	0	0.006
brf	S7	23	G7	Carboxilic_acids	a-Ketobutyric_Acid	23	0.003
brf	S7	23	G7	Carboxilic_acids	a-Ketobutyric_Acid	47	0.023
brf	S7	23	G7	Carboxilic_acids	a-Ketobutyric_Acid	72	0.055
brf	S7	23	G7	Carboxilic_acids	a-Ketobutyric_Acid	96	0.436
brf	S7	23	G7	Carboxilic_acids	a-Ketobutyric_Acid	120	1.301
brf	S7	31	G8	Amine	Phenylethyl-amine	0	0.003
brf	S7	31	G8	Amine	Phenylethyl-amine	23	0.02
brf	S7	31	G8	Amine	Phenylethyl-amine	47	1.233
brf	S7	31	G8	Amine	Phenylethyl-amine	72	2.253
brf	S7	31	G8	Amine	Phenylethyl-amine	96	2.649
brf	S7	31	G8	Amine	Phenylethyl-amine	120	2.982
brf	S7	7	G9	Carbohydrates	D-Cellobiose	0	0.005
brf	S7	7	G9	Carbohydrates	D-Cellobiose	23	0.02
brf	S7	7	G9	Carbohydrates	D-Cellobiose	47	2.058
brf	S7	7	G9	Carbohydrates	D-Cellobiose	72	2.132
brf	S7	7	G9	Carbohydrates	D-Cellobiose	96	2.014
brf	S7	7	G9	Carbohydrates	D-Cellobiose	120	1.945
brf	S7	8	H1	Carbohydrates	a-D-Lactose	0	0.003
brf	S7	8	H1	Carbohydrates	a-D-Lactose	23	0.011
brf	S7	8	H1	Carbohydrates	a-D-Lactose	47	2.274
brf	S7	8	H1	Carbohydrates	a-D-Lactose	72	2.558
brf	S7	8	H1	Carbohydrates	a-D-Lactose	96	2.396
brf	S7	8	H1	Carbohydrates	a-D-Lactose	120	2.435
brf	S7	16	H10	Carbohydrates	D,L-a-Glycerol_Phosphate	0	0
brf	S7	16	H10	Carbohydrates	D,L-a-Glycerol_Phosphate	23	0.031
brf	S7	16	H10	Carbohydrates	D,L-a-Glycerol_Phosphate	47	0.359
brf	S7	16	H10	Carbohydrates	D,L-a-Glycerol_Phosphate	72	0.557
brf	S7	16	H10	Carbohydrates	D,L-a-Glycerol_Phosphate	96	0.739
brf	S7	16	H10	Carbohydrates	D,L-a-Glycerol_Phosphate	120	0.786
brf	S7	24	H11	Carboxilic_acids	D-Malic_Acid	0	0.08
brf	S7	24	H11	Carboxilic_acids	D-Malic_Acid	23	0.064
brf	S7	24	H11	Carboxilic_acids	D-Malic_Acid	47	2.109
brf	S7	24	H11	Carboxilic_acids	D-Malic_Acid	72	2.416
brf	S7	24	H11	Carboxilic_acids	D-Malic_Acid	96	2.288
brf	S7	24	H11	Carboxilic_acids	D-Malic_Acid	120	2.25
brf	S7	32	H12	Amine	Putrecine	0	0.004
brf	S7	32	H12	Amine	Putrecine	23	0.182
brf	S7	32	H12	Amine	Putrecine	47	1.444
brf	S7	32	H12	Amine	Putrecine	72	1.623
brf	S7	32	H12	Amine	Putrecine	96	1.534
brf	S7	32	H12	Amine	Putrecine	120	1.803
brf	S7	16	H2	Carbohydrates	D,L-a-Glycerol_Phosphate	0	0.01
brf	S7	16	H2	Carbohydrates	D,L-a-Glycerol_Phosphate	23	0.019
brf	S7	16	H2	Carbohydrates	D,L-a-Glycerol_Phosphate	47	0.317
brf	S7	16	H2	Carbohydrates	D,L-a-Glycerol_Phosphate	72	0.234
brf	S7	16	H2	Carbohydrates	D,L-a-Glycerol_Phosphate	96	0.475
brf	S7	16	H2	Carbohydrates	D,L-a-Glycerol_Phosphate	120	0.679
brf	S7	24	H3	Carboxilic_acids	D-Malic_Acid	0	0.064
brf	S7	24	H3	Carboxilic_acids	D-Malic_Acid	23	0.056
brf	S7	24	H3	Carboxilic_acids	D-Malic_Acid	47	2.372
brf	S7	24	H3	Carboxilic_acids	D-Malic_Acid	72	2.383
brf	S7	24	H3	Carboxilic_acids	D-Malic_Acid	96	2.336
brf	S7	24	H3	Carboxilic_acids	D-Malic_Acid	120	2.139
brf	S7	32	H4	Amine	Putrecine	0	0
brf	S7	32	H4	Amine	Putrecine	23	0.192
brf	S7	32	H4	Amine	Putrecine	47	1.469
brf	S7	32	H4	Amine	Putrecine	72	1.711
brf	S7	32	H4	Amine	Putrecine	96	1.739
brf	S7	32	H4	Amine	Putrecine	120	1.801
brf	S7	8	H5	Carbohydrates	a-D-Lactose	0	0
brf	S7	8	H5	Carbohydrates	a-D-Lactose	23	0
brf	S7	8	H5	Carbohydrates	a-D-Lactose	47	0.788
brf	S7	8	H5	Carbohydrates	a-D-Lactose	72	1.791
brf	S7	8	H5	Carbohydrates	a-D-Lactose	96	1.766
brf	S7	8	H5	Carbohydrates	a-D-Lactose	120	1.758
brf	S7	16	H6	Carbohydrates	D,L-a-Glycerol_Phosphate	0	0.002
brf	S7	16	H6	Carbohydrates	D,L-a-Glycerol_Phosphate	23	0.018
brf	S7	16	H6	Carbohydrates	D,L-a-Glycerol_Phosphate	47	0.321
brf	S7	16	H6	Carbohydrates	D,L-a-Glycerol_Phosphate	72	0.16
brf	S7	16	H6	Carbohydrates	D,L-a-Glycerol_Phosphate	96	0.509
brf	S7	16	H6	Carbohydrates	D,L-a-Glycerol_Phosphate	120	0.632
brf	S7	24	H7	Carboxilic_acids	D-Malic_Acid	0	0.041
brf	S7	24	H7	Carboxilic_acids	D-Malic_Acid	23	0.146
brf	S7	24	H7	Carboxilic_acids	D-Malic_Acid	47	1.966
brf	S7	24	H7	Carboxilic_acids	D-Malic_Acid	72	2.131
brf	S7	24	H7	Carboxilic_acids	D-Malic_Acid	96	2.273
brf	S7	24	H7	Carboxilic_acids	D-Malic_Acid	120	2.29
brf	S7	32	H8	Amine	Putrecine	0	0.003
brf	S7	32	H8	Amine	Putrecine	23	0.161
brf	S7	32	H8	Amine	Putrecine	47	1.414
brf	S7	32	H8	Amine	Putrecine	72	1.6
brf	S7	32	H8	Amine	Putrecine	96	1.798
brf	S7	32	H8	Amine	Putrecine	120	2.007
brf	S7	8	H9	Carbohydrates	a-D-Lactose	0	0
brf	S7	8	H9	Carbohydrates	a-D-Lactose	23	0.012
brf	S7	8	H9	Carbohydrates	a-D-Lactose	47	1.434
brf	S7	8	H9	Carbohydrates	a-D-Lactose	72	2.749
brf	S7	8	H9	Carbohydrates	a-D-Lactose	96	2.575
brf	S7	8	H9	Carbohydrates	a-D-Lactose	120	2.502
brf	S8	1	A1	Control	Water	0	0
brf	S8	1	A1	Control	Water	23	0
brf	S8	1	A1	Control	Water	47	0
brf	S8	1	A1	Control	Water	72	0
brf	S8	1	A1	Control	Water	96	0
brf	S8	1	A1	Control	Water	120	0
brf	S8	9	A10	Carbohydrates	b-Methyl-D-Glucoside	0	0
brf	S8	9	A10	Carbohydrates	b-Methyl-D-Glucoside	23	0.009
brf	S8	9	A10	Carbohydrates	b-Methyl-D-Glucoside	47	1.531
brf	S8	9	A10	Carbohydrates	b-Methyl-D-Glucoside	72	1.685
brf	S8	9	A10	Carbohydrates	b-Methyl-D-Glucoside	96	1.777
brf	S8	9	A10	Carbohydrates	b-Methyl-D-Glucoside	120	1.384
brf	S8	17	A11	Carbohydrates	D-Galactonic_Acid_Y-Lactone	0	0.037
brf	S8	17	A11	Carbohydrates	D-Galactonic_Acid_Y-Lactone	23	0.037
brf	S8	17	A11	Carbohydrates	D-Galactonic_Acid_Y-Lactone	47	1.485
brf	S8	17	A11	Carbohydrates	D-Galactonic_Acid_Y-Lactone	72	1.823
brf	S8	17	A11	Carbohydrates	D-Galactonic_Acid_Y-Lactone	96	1.969
brf	S8	17	A11	Carbohydrates	D-Galactonic_Acid_Y-Lactone	120	2.018
brf	S8	25	A12	Amino_ acids	L-Arginine	0	0
brf	S8	25	A12	Amino_ acids	L-Arginine	23	0.027
brf	S8	25	A12	Amino_ acids	L-Arginine	47	2.026
brf	S8	25	A12	Amino_ acids	L-Arginine	72	2.334
brf	S8	25	A12	Amino_ acids	L-Arginine	96	2.153
brf	S8	25	A12	Amino_ acids	L-Arginine	120	2.113
brf	S8	9	A2	Carbohydrates	b-Methyl-D-Glucoside	0	0.001
brf	S8	9	A2	Carbohydrates	b-Methyl-D-Glucoside	23	0.009
brf	S8	9	A2	Carbohydrates	b-Methyl-D-Glucoside	47	2.213
brf	S8	9	A2	Carbohydrates	b-Methyl-D-Glucoside	72	2.14
brf	S8	9	A2	Carbohydrates	b-Methyl-D-Glucoside	96	2.162
brf	S8	9	A2	Carbohydrates	b-Methyl-D-Glucoside	120	1.708
brf	S8	17	A3	Carbohydrates	D-Galactonic_Acid_Y-Lactone	0	0.017
brf	S8	17	A3	Carbohydrates	D-Galactonic_Acid_Y-Lactone	23	0.035
brf	S8	17	A3	Carbohydrates	D-Galactonic_Acid_Y-Lactone	47	1.305
brf	S8	17	A3	Carbohydrates	D-Galactonic_Acid_Y-Lactone	72	1.278
brf	S8	17	A3	Carbohydrates	D-Galactonic_Acid_Y-Lactone	96	1.539
brf	S8	17	A3	Carbohydrates	D-Galactonic_Acid_Y-Lactone	120	1.497
brf	S8	25	A4	Amino_ acids	L-Arginine	0	0
brf	S8	25	A4	Amino_ acids	L-Arginine	23	0.015
brf	S8	25	A4	Amino_ acids	L-Arginine	47	1.476
brf	S8	25	A4	Amino_ acids	L-Arginine	72	1.841
brf	S8	25	A4	Amino_ acids	L-Arginine	96	2.024
brf	S8	25	A4	Amino_ acids	L-Arginine	120	2.127
brf	S8	1	A5	Control	Water	0	0
brf	S8	1	A5	Control	Water	23	0
brf	S8	1	A5	Control	Water	47	0
brf	S8	1	A5	Control	Water	72	0
brf	S8	1	A5	Control	Water	96	0
brf	S8	1	A5	Control	Water	120	0
brf	S8	9	A6	Carbohydrates	b-Methyl-D-Glucoside	0	0.004
brf	S8	9	A6	Carbohydrates	b-Methyl-D-Glucoside	23	0.027
brf	S8	9	A6	Carbohydrates	b-Methyl-D-Glucoside	47	2.285
brf	S8	9	A6	Carbohydrates	b-Methyl-D-Glucoside	72	2.296
brf	S8	9	A6	Carbohydrates	b-Methyl-D-Glucoside	96	2.251
brf	S8	9	A6	Carbohydrates	b-Methyl-D-Glucoside	120	1.834
brf	S8	17	A7	Carbohydrates	D-Galactonic_Acid_Y-Lactone	0	0.034
brf	S8	17	A7	Carbohydrates	D-Galactonic_Acid_Y-Lactone	23	0.066
brf	S8	17	A7	Carbohydrates	D-Galactonic_Acid_Y-Lactone	47	1.862
brf	S8	17	A7	Carbohydrates	D-Galactonic_Acid_Y-Lactone	72	2.352
brf	S8	17	A7	Carbohydrates	D-Galactonic_Acid_Y-Lactone	96	2.581
brf	S8	17	A7	Carbohydrates	D-Galactonic_Acid_Y-Lactone	120	2.704
brf	S8	25	A8	Amino_ acids	L-Arginine	0	0.001
brf	S8	25	A8	Amino_ acids	L-Arginine	23	0.015
brf	S8	25	A8	Amino_ acids	L-Arginine	47	2.218
brf	S8	25	A8	Amino_ acids	L-Arginine	72	2.466
brf	S8	25	A8	Amino_ acids	L-Arginine	96	2.639
brf	S8	25	A8	Amino_ acids	L-Arginine	120	2.646
brf	S8	1	A9	Control	Water	0	0
brf	S8	1	A9	Control	Water	23	0
brf	S8	1	A9	Control	Water	47	0
brf	S8	1	A9	Control	Water	72	0
brf	S8	1	A9	Control	Water	96	0
brf	S8	1	A9	Control	Water	120	0
brf	S8	2	B1	Carboxilic_acids	Pyruvic_Acid_Methyl_Ester	0	0.01
brf	S8	2	B1	Carboxilic_acids	Pyruvic_Acid_Methyl_Ester	23	0.183
brf	S8	2	B1	Carboxilic_acids	Pyruvic_Acid_Methyl_Ester	47	1.153
brf	S8	2	B1	Carboxilic_acids	Pyruvic_Acid_Methyl_Ester	72	1.376
brf	S8	2	B1	Carboxilic_acids	Pyruvic_Acid_Methyl_Ester	96	1.649
brf	S8	2	B1	Carboxilic_acids	Pyruvic_Acid_Methyl_Ester	120	1.902
brf	S8	10	B10	Carbohydrates	D-Xylose	0	0.04
brf	S8	10	B10	Carbohydrates	D-Xylose	23	0.048
brf	S8	10	B10	Carbohydrates	D-Xylose	47	0.506
brf	S8	10	B10	Carbohydrates	D-Xylose	72	1.545
brf	S8	10	B10	Carbohydrates	D-Xylose	96	1.993
brf	S8	10	B10	Carbohydrates	D-Xylose	120	2.246
brf	S8	18	B11	Carboxilic_acids	D-Galacturonic_Acid	0	0.003
brf	S8	18	B11	Carboxilic_acids	D-Galacturonic_Acid	23	0.023
brf	S8	18	B11	Carboxilic_acids	D-Galacturonic_Acid	47	1.814
brf	S8	18	B11	Carboxilic_acids	D-Galacturonic_Acid	72	2.058
brf	S8	18	B11	Carboxilic_acids	D-Galacturonic_Acid	96	2.109
brf	S8	18	B11	Carboxilic_acids	D-Galacturonic_Acid	120	1.838
brf	S8	26	B12	Amino_ acids	L-Asparagine	0	0
brf	S8	26	B12	Amino_ acids	L-Asparagine	23	0.195
brf	S8	26	B12	Amino_ acids	L-Asparagine	47	2.508
brf	S8	26	B12	Amino_ acids	L-Asparagine	72	2.716
brf	S8	26	B12	Amino_ acids	L-Asparagine	96	2.641
brf	S8	26	B12	Amino_ acids	L-Asparagine	120	2.548
brf	S8	10	B2	Carbohydrates	D-Xylose	0	0.031
brf	S8	10	B2	Carbohydrates	D-Xylose	23	0.058
brf	S8	10	B2	Carbohydrates	D-Xylose	47	0.582
brf	S8	10	B2	Carbohydrates	D-Xylose	72	1.557
brf	S8	10	B2	Carbohydrates	D-Xylose	96	2.065
brf	S8	10	B2	Carbohydrates	D-Xylose	120	1.973
brf	S8	18	B3	Carboxilic_acids	D-Galacturonic_Acid	0	0
brf	S8	18	B3	Carboxilic_acids	D-Galacturonic_Acid	23	0.017
brf	S8	18	B3	Carboxilic_acids	D-Galacturonic_Acid	47	1.611
brf	S8	18	B3	Carboxilic_acids	D-Galacturonic_Acid	72	1.579
brf	S8	18	B3	Carboxilic_acids	D-Galacturonic_Acid	96	1.821
brf	S8	18	B3	Carboxilic_acids	D-Galacturonic_Acid	120	1.583
brf	S8	26	B4	Amino_ acids	L-Asparagine	0	0.008
brf	S8	26	B4	Amino_ acids	L-Asparagine	23	0.279
brf	S8	26	B4	Amino_ acids	L-Asparagine	47	1.885
brf	S8	26	B4	Amino_ acids	L-Asparagine	72	2.156
brf	S8	26	B4	Amino_ acids	L-Asparagine	96	2.212
brf	S8	26	B4	Amino_ acids	L-Asparagine	120	2.112
brf	S8	2	B5	Carboxilic_acids	Pyruvic_Acid_Methyl_Ester	0	0.018
brf	S8	2	B5	Carboxilic_acids	Pyruvic_Acid_Methyl_Ester	23	0.185
brf	S8	2	B5	Carboxilic_acids	Pyruvic_Acid_Methyl_Ester	47	1.306
brf	S8	2	B5	Carboxilic_acids	Pyruvic_Acid_Methyl_Ester	72	1.826
brf	S8	2	B5	Carboxilic_acids	Pyruvic_Acid_Methyl_Ester	96	2.088
brf	S8	2	B5	Carboxilic_acids	Pyruvic_Acid_Methyl_Ester	120	2.311
brf	S8	10	B6	Carbohydrates	D-Xylose	0	0.04
brf	S8	10	B6	Carbohydrates	D-Xylose	23	0.052
brf	S8	10	B6	Carbohydrates	D-Xylose	47	0.572
brf	S8	10	B6	Carbohydrates	D-Xylose	72	1.604
brf	S8	10	B6	Carbohydrates	D-Xylose	96	2.141
brf	S8	10	B6	Carbohydrates	D-Xylose	120	2.471
brf	S8	18	B7	Carboxilic_acids	D-Galacturonic_Acid	0	0.011
brf	S8	18	B7	Carboxilic_acids	D-Galacturonic_Acid	23	0.025
brf	S8	18	B7	Carboxilic_acids	D-Galacturonic_Acid	47	1.746
brf	S8	18	B7	Carboxilic_acids	D-Galacturonic_Acid	72	2.103
brf	S8	18	B7	Carboxilic_acids	D-Galacturonic_Acid	96	2.333
brf	S8	18	B7	Carboxilic_acids	D-Galacturonic_Acid	120	2.159
brf	S8	26	B8	Amino_ acids	L-Asparagine	0	0
brf	S8	26	B8	Amino_ acids	L-Asparagine	23	0.266
brf	S8	26	B8	Amino_ acids	L-Asparagine	47	2.689
brf	S8	26	B8	Amino_ acids	L-Asparagine	72	2.398
brf	S8	26	B8	Amino_ acids	L-Asparagine	96	2.466
brf	S8	26	B8	Amino_ acids	L-Asparagine	120	2.457
brf	S8	2	B9	Carboxilic_acids	Pyruvic_Acid_Methyl_Ester	0	0.055
brf	S8	2	B9	Carboxilic_acids	Pyruvic_Acid_Methyl_Ester	23	0.172
brf	S8	2	B9	Carboxilic_acids	Pyruvic_Acid_Methyl_Ester	47	1.415
brf	S8	2	B9	Carboxilic_acids	Pyruvic_Acid_Methyl_Ester	72	1.986
brf	S8	2	B9	Carboxilic_acids	Pyruvic_Acid_Methyl_Ester	96	2.228
brf	S8	2	B9	Carboxilic_acids	Pyruvic_Acid_Methyl_Ester	120	2.388
brf	S8	3	C1	Polymers	Tween40	0	0
brf	S8	3	C1	Polymers	Tween40	23	0.029
brf	S8	3	C1	Polymers	Tween40	47	0.595
brf	S8	3	C1	Polymers	Tween40	72	1.018
brf	S8	3	C1	Polymers	Tween40	96	1.399
brf	S8	3	C1	Polymers	Tween40	120	1.856
brf	S8	11	C10	Carbohydrates	i-Erythritol	0	0.014
brf	S8	11	C10	Carbohydrates	i-Erythritol	23	0.001
brf	S8	11	C10	Carbohydrates	i-Erythritol	47	0.107
brf	S8	11	C10	Carbohydrates	i-Erythritol	72	0.57
brf	S8	11	C10	Carbohydrates	i-Erythritol	96	1.869
brf	S8	11	C10	Carbohydrates	i-Erythritol	120	2.398
brf	S8	19	C11	Phenolic_compounds	2-Hydroxy_Benzoic_Acid	0	0.032
brf	S8	19	C11	Phenolic_compounds	2-Hydroxy_Benzoic_Acid	23	0
brf	S8	19	C11	Phenolic_compounds	2-Hydroxy_Benzoic_Acid	47	1.463
brf	S8	19	C11	Phenolic_compounds	2-Hydroxy_Benzoic_Acid	72	1.728
brf	S8	19	C11	Phenolic_compounds	2-Hydroxy_Benzoic_Acid	96	1.88
brf	S8	19	C11	Phenolic_compounds	2-Hydroxy_Benzoic_Acid	120	2.08
brf	S8	27	C12	Amino_ acids	L-Phenylalanine	0	0.003
brf	S8	27	C12	Amino_ acids	L-Phenylalanine	23	0.025
brf	S8	27	C12	Amino_ acids	L-Phenylalanine	47	0.113
brf	S8	27	C12	Amino_ acids	L-Phenylalanine	72	0.401
brf	S8	27	C12	Amino_ acids	L-Phenylalanine	96	1.215
brf	S8	27	C12	Amino_ acids	L-Phenylalanine	120	2.505
brf	S8	11	C2	Carbohydrates	i-Erythritol	0	0.02
brf	S8	11	C2	Carbohydrates	i-Erythritol	23	0.008
brf	S8	11	C2	Carbohydrates	i-Erythritol	47	0.078
brf	S8	11	C2	Carbohydrates	i-Erythritol	72	0.199
brf	S8	11	C2	Carbohydrates	i-Erythritol	96	1.009
brf	S8	11	C2	Carbohydrates	i-Erythritol	120	1.511
brf	S8	19	C3	Phenolic_compounds	2-Hydroxy_Benzoic_Acid	0	0.416
brf	S8	19	C3	Phenolic_compounds	2-Hydroxy_Benzoic_Acid	23	0.096
brf	S8	19	C3	Phenolic_compounds	2-Hydroxy_Benzoic_Acid	47	0.402
brf	S8	19	C3	Phenolic_compounds	2-Hydroxy_Benzoic_Acid	72	0.182
brf	S8	19	C3	Phenolic_compounds	2-Hydroxy_Benzoic_Acid	96	0.316
brf	S8	19	C3	Phenolic_compounds	2-Hydroxy_Benzoic_Acid	120	0.703
brf	S8	27	C4	Amino_ acids	L-Phenylalanine	0	0.012
brf	S8	27	C4	Amino_ acids	L-Phenylalanine	23	0.019
brf	S8	27	C4	Amino_ acids	L-Phenylalanine	47	0.112
brf	S8	27	C4	Amino_ acids	L-Phenylalanine	72	0.199
brf	S8	27	C4	Amino_ acids	L-Phenylalanine	96	0.533
brf	S8	27	C4	Amino_ acids	L-Phenylalanine	120	0.938
brf	S8	3	C5	Polymers	Tween40	0	0.007
brf	S8	3	C5	Polymers	Tween40	23	0.089
brf	S8	3	C5	Polymers	Tween40	47	0.838
brf	S8	3	C5	Polymers	Tween40	72	1.474
brf	S8	3	C5	Polymers	Tween40	96	2.043
brf	S8	3	C5	Polymers	Tween40	120	2.549
brf	S8	11	C6	Carbohydrates	i-Erythritol	0	0.021
brf	S8	11	C6	Carbohydrates	i-Erythritol	23	0.007
brf	S8	11	C6	Carbohydrates	i-Erythritol	47	0.11
brf	S8	11	C6	Carbohydrates	i-Erythritol	72	0.433
brf	S8	11	C6	Carbohydrates	i-Erythritol	96	1.2
brf	S8	11	C6	Carbohydrates	i-Erythritol	120	1.609
brf	S8	19	C7	Phenolic_compounds	2-Hydroxy_Benzoic_Acid	0	0.058
brf	S8	19	C7	Phenolic_compounds	2-Hydroxy_Benzoic_Acid	23	0
brf	S8	19	C7	Phenolic_compounds	2-Hydroxy_Benzoic_Acid	47	1.719
brf	S8	19	C7	Phenolic_compounds	2-Hydroxy_Benzoic_Acid	72	2.184
brf	S8	19	C7	Phenolic_compounds	2-Hydroxy_Benzoic_Acid	96	2.384
brf	S8	19	C7	Phenolic_compounds	2-Hydroxy_Benzoic_Acid	120	2.64
brf	S8	27	C8	Amino_ acids	L-Phenylalanine	0	0.007
brf	S8	27	C8	Amino_ acids	L-Phenylalanine	23	0.006
brf	S8	27	C8	Amino_ acids	L-Phenylalanine	47	0.128
brf	S8	27	C8	Amino_ acids	L-Phenylalanine	72	0.389
brf	S8	27	C8	Amino_ acids	L-Phenylalanine	96	1.215
brf	S8	27	C8	Amino_ acids	L-Phenylalanine	120	2.558
brf	S8	3	C9	Polymers	Tween40	0	0.013
brf	S8	3	C9	Polymers	Tween40	23	0.104
brf	S8	3	C9	Polymers	Tween40	47	0.831
brf	S8	3	C9	Polymers	Tween40	72	1.403
brf	S8	3	C9	Polymers	Tween40	96	1.898
brf	S8	3	C9	Polymers	Tween40	120	2.475
brf	S8	4	D1	Polymers	Tween80	0	0.004
brf	S8	4	D1	Polymers	Tween80	23	0.096
brf	S8	4	D1	Polymers	Tween80	47	0.497
brf	S8	4	D1	Polymers	Tween80	72	0.82
brf	S8	4	D1	Polymers	Tween80	96	1.331
brf	S8	4	D1	Polymers	Tween80	120	1.741
brf	S8	12	D10	Carbohydrates	D-Mannitol	0	0
brf	S8	12	D10	Carbohydrates	D-Mannitol	23	0.07
brf	S8	12	D10	Carbohydrates	D-Mannitol	47	1.704
brf	S8	12	D10	Carbohydrates	D-Mannitol	72	2.25
brf	S8	12	D10	Carbohydrates	D-Mannitol	96	2.342
brf	S8	12	D10	Carbohydrates	D-Mannitol	120	2.344
brf	S8	20	D11	Phenolic_compounds	4-Hydroxy_Benzoic_Acid	0	0.051
brf	S8	20	D11	Phenolic_compounds	4-Hydroxy_Benzoic_Acid	23	0.164
brf	S8	20	D11	Phenolic_compounds	4-Hydroxy_Benzoic_Acid	47	1.637
brf	S8	20	D11	Phenolic_compounds	4-Hydroxy_Benzoic_Acid	72	2.225
brf	S8	20	D11	Phenolic_compounds	4-Hydroxy_Benzoic_Acid	96	2.387
brf	S8	20	D11	Phenolic_compounds	4-Hydroxy_Benzoic_Acid	120	2.453
brf	S8	28	D12	Amino_ acids	L-Serine	0	0.002
brf	S8	28	D12	Amino_ acids	L-Serine	23	0.029
brf	S8	28	D12	Amino_ acids	L-Serine	47	1.711
brf	S8	28	D12	Amino_ acids	L-Serine	72	1.733
brf	S8	28	D12	Amino_ acids	L-Serine	96	1.839
brf	S8	28	D12	Amino_ acids	L-Serine	120	2.171
brf	S8	12	D2	Carbohydrates	D-Mannitol	0	0
brf	S8	12	D2	Carbohydrates	D-Mannitol	23	0.065
brf	S8	12	D2	Carbohydrates	D-Mannitol	47	1.653
brf	S8	12	D2	Carbohydrates	D-Mannitol	72	2.044
brf	S8	12	D2	Carbohydrates	D-Mannitol	96	2.127
brf	S8	12	D2	Carbohydrates	D-Mannitol	120	2.04
brf	S8	20	D3	Phenolic_compounds	4-Hydroxy_Benzoic_Acid	0	0.048
brf	S8	20	D3	Phenolic_compounds	4-Hydroxy_Benzoic_Acid	23	0.15
brf	S8	20	D3	Phenolic_compounds	4-Hydroxy_Benzoic_Acid	47	1.336
brf	S8	20	D3	Phenolic_compounds	4-Hydroxy_Benzoic_Acid	72	1.688
brf	S8	20	D3	Phenolic_compounds	4-Hydroxy_Benzoic_Acid	96	2.088
brf	S8	20	D3	Phenolic_compounds	4-Hydroxy_Benzoic_Acid	120	1.941
brf	S8	28	D4	Amino_ acids	L-Serine	0	0.009
brf	S8	28	D4	Amino_ acids	L-Serine	23	0.058
brf	S8	28	D4	Amino_ acids	L-Serine	47	1.502
brf	S8	28	D4	Amino_ acids	L-Serine	72	1.878
brf	S8	28	D4	Amino_ acids	L-Serine	96	2.168
brf	S8	28	D4	Amino_ acids	L-Serine	120	2.099
brf	S8	4	D5	Polymers	Tween80	0	0.047
brf	S8	4	D5	Polymers	Tween80	23	0.09
brf	S8	4	D5	Polymers	Tween80	47	0.54
brf	S8	4	D5	Polymers	Tween80	72	1.033
brf	S8	4	D5	Polymers	Tween80	96	1.602
brf	S8	4	D5	Polymers	Tween80	120	2.379
brf	S8	12	D6	Carbohydrates	D-Mannitol	0	0.011
brf	S8	12	D6	Carbohydrates	D-Mannitol	23	0.054
brf	S8	12	D6	Carbohydrates	D-Mannitol	47	1.754
brf	S8	12	D6	Carbohydrates	D-Mannitol	72	2.519
brf	S8	12	D6	Carbohydrates	D-Mannitol	96	2.703
brf	S8	12	D6	Carbohydrates	D-Mannitol	120	2.754
brf	S8	20	D7	Phenolic_compounds	4-Hydroxy_Benzoic_Acid	0	0.09
brf	S8	20	D7	Phenolic_compounds	4-Hydroxy_Benzoic_Acid	23	0.185
brf	S8	20	D7	Phenolic_compounds	4-Hydroxy_Benzoic_Acid	47	1.423
brf	S8	20	D7	Phenolic_compounds	4-Hydroxy_Benzoic_Acid	72	2.111
brf	S8	20	D7	Phenolic_compounds	4-Hydroxy_Benzoic_Acid	96	2.304
brf	S8	20	D7	Phenolic_compounds	4-Hydroxy_Benzoic_Acid	120	2.486
brf	S8	28	D8	Amino_ acids	L-Serine	0	0.023
brf	S8	28	D8	Amino_ acids	L-Serine	23	0.025
brf	S8	28	D8	Amino_ acids	L-Serine	47	1.451
brf	S8	28	D8	Amino_ acids	L-Serine	72	1.656
brf	S8	28	D8	Amino_ acids	L-Serine	96	1.831
brf	S8	28	D8	Amino_ acids	L-Serine	120	2.163
brf	S8	4	D9	Polymers	Tween80	0	0.096
brf	S8	4	D9	Polymers	Tween80	23	0.081
brf	S8	4	D9	Polymers	Tween80	47	0.366
brf	S8	4	D9	Polymers	Tween80	72	0.81
brf	S8	4	D9	Polymers	Tween80	96	1.072
brf	S8	4	D9	Polymers	Tween80	120	1.849
brf	S8	5	E1	Polymers	a-Cyclodextrin	0	0.001
brf	S8	5	E1	Polymers	a-Cyclodextrin	23	0
brf	S8	5	E1	Polymers	a-Cyclodextrin	47	0.209
brf	S8	5	E1	Polymers	a-Cyclodextrin	72	1.154
brf	S8	5	E1	Polymers	a-Cyclodextrin	96	1.896
brf	S8	5	E1	Polymers	a-Cyclodextrin	120	1.949
brf	S8	13	E10	Carbohydrates	N-Acetyl-D-Glucosamine	0	0
brf	S8	13	E10	Carbohydrates	N-Acetyl-D-Glucosamine	23	0.054
brf	S8	13	E10	Carbohydrates	N-Acetyl-D-Glucosamine	47	2.066
brf	S8	13	E10	Carbohydrates	N-Acetyl-D-Glucosamine	72	2.03
brf	S8	13	E10	Carbohydrates	N-Acetyl-D-Glucosamine	96	2.067
brf	S8	13	E10	Carbohydrates	N-Acetyl-D-Glucosamine	120	1.908
brf	S8	21	E11	Carboxilic_acids	y-Hydroxybutyric_Acid	0	0.007
brf	S8	21	E11	Carboxilic_acids	y-Hydroxybutyric_Acid	23	0.022
brf	S8	21	E11	Carboxilic_acids	y-Hydroxybutyric_Acid	47	0.132
brf	S8	21	E11	Carboxilic_acids	y-Hydroxybutyric_Acid	72	0.153
brf	S8	21	E11	Carboxilic_acids	y-Hydroxybutyric_Acid	96	0.223
brf	S8	21	E11	Carboxilic_acids	y-Hydroxybutyric_Acid	120	0.183
brf	S8	29	E12	Amino_ acids	L-Theronine	0	0.002
brf	S8	29	E12	Amino_ acids	L-Theronine	23	0
brf	S8	29	E12	Amino_ acids	L-Theronine	47	0
brf	S8	29	E12	Amino_ acids	L-Theronine	72	0
brf	S8	29	E12	Amino_ acids	L-Theronine	96	0.263
brf	S8	29	E12	Amino_ acids	L-Theronine	120	0.852
brf	S8	13	E2	Carbohydrates	N-Acetyl-D-Glucosamine	0	0
brf	S8	13	E2	Carbohydrates	N-Acetyl-D-Glucosamine	23	0.046
brf	S8	13	E2	Carbohydrates	N-Acetyl-D-Glucosamine	47	2.089
brf	S8	13	E2	Carbohydrates	N-Acetyl-D-Glucosamine	72	1.965
brf	S8	13	E2	Carbohydrates	N-Acetyl-D-Glucosamine	96	1.987
brf	S8	13	E2	Carbohydrates	N-Acetyl-D-Glucosamine	120	1.78
brf	S8	21	E3	Carboxilic_acids	y-Hydroxybutyric_Acid	0	0.008
brf	S8	21	E3	Carboxilic_acids	y-Hydroxybutyric_Acid	23	0.026
brf	S8	21	E3	Carboxilic_acids	y-Hydroxybutyric_Acid	47	0.059
brf	S8	21	E3	Carboxilic_acids	y-Hydroxybutyric_Acid	72	0
brf	S8	21	E3	Carboxilic_acids	y-Hydroxybutyric_Acid	96	0
brf	S8	21	E3	Carboxilic_acids	y-Hydroxybutyric_Acid	120	0
brf	S8	29	E4	Amino_ acids	L-Theronine	0	0
brf	S8	29	E4	Amino_ acids	L-Theronine	23	0.013
brf	S8	29	E4	Amino_ acids	L-Theronine	47	0
brf	S8	29	E4	Amino_ acids	L-Theronine	72	0.474
brf	S8	29	E4	Amino_ acids	L-Theronine	96	1.821
brf	S8	29	E4	Amino_ acids	L-Theronine	120	2.408
brf	S8	5	E5	Polymers	a-Cyclodextrin	0	0.005
brf	S8	5	E5	Polymers	a-Cyclodextrin	23	0.005
brf	S8	5	E5	Polymers	a-Cyclodextrin	47	0.626
brf	S8	5	E5	Polymers	a-Cyclodextrin	72	2.086
brf	S8	5	E5	Polymers	a-Cyclodextrin	96	2.125
brf	S8	5	E5	Polymers	a-Cyclodextrin	120	2.166
brf	S8	13	E6	Carbohydrates	N-Acetyl-D-Glucosamine	0	0
brf	S8	13	E6	Carbohydrates	N-Acetyl-D-Glucosamine	23	0.057
brf	S8	13	E6	Carbohydrates	N-Acetyl-D-Glucosamine	47	2.135
brf	S8	13	E6	Carbohydrates	N-Acetyl-D-Glucosamine	72	2.073
brf	S8	13	E6	Carbohydrates	N-Acetyl-D-Glucosamine	96	2.13
brf	S8	13	E6	Carbohydrates	N-Acetyl-D-Glucosamine	120	1.948
brf	S8	21	E7	Carboxilic_acids	y-Hydroxybutyric_Acid	0	0.004
brf	S8	21	E7	Carboxilic_acids	y-Hydroxybutyric_Acid	23	0.017
brf	S8	21	E7	Carboxilic_acids	y-Hydroxybutyric_Acid	47	0.125
brf	S8	21	E7	Carboxilic_acids	y-Hydroxybutyric_Acid	72	0.197
brf	S8	21	E7	Carboxilic_acids	y-Hydroxybutyric_Acid	96	0.265
brf	S8	21	E7	Carboxilic_acids	y-Hydroxybutyric_Acid	120	0.258
brf	S8	29	E8	Amino_ acids	L-Theronine	0	0.014
brf	S8	29	E8	Amino_ acids	L-Theronine	23	0.008
brf	S8	29	E8	Amino_ acids	L-Theronine	47	0.019
brf	S8	29	E8	Amino_ acids	L-Theronine	72	0.429
brf	S8	29	E8	Amino_ acids	L-Theronine	96	1.697
brf	S8	29	E8	Amino_ acids	L-Theronine	120	3.048
brf	S8	5	E9	Polymers	a-Cyclodextrin	0	0.008
brf	S8	5	E9	Polymers	a-Cyclodextrin	23	0.005
brf	S8	5	E9	Polymers	a-Cyclodextrin	47	0.314
brf	S8	5	E9	Polymers	a-Cyclodextrin	72	1.608
brf	S8	5	E9	Polymers	a-Cyclodextrin	96	2.432
brf	S8	5	E9	Polymers	a-Cyclodextrin	120	2.459
brf	S8	6	F1	Polymers	Glycogen	0	0.004
brf	S8	6	F1	Polymers	Glycogen	23	0.049
brf	S8	6	F1	Polymers	Glycogen	47	0.66
brf	S8	6	F1	Polymers	Glycogen	72	1.498
brf	S8	6	F1	Polymers	Glycogen	96	2.006
brf	S8	6	F1	Polymers	Glycogen	120	1.907
brf	S8	14	F10	Carboxilic_acids	D-Glucosaminic Acid	0	0
brf	S8	14	F10	Carboxilic_acids	D-Glucosaminic Acid	23	0.013
brf	S8	14	F10	Carboxilic_acids	D-Glucosaminic Acid	47	0.34
brf	S8	14	F10	Carboxilic_acids	D-Glucosaminic Acid	72	1.194
brf	S8	14	F10	Carboxilic_acids	D-Glucosaminic Acid	96	1.61
brf	S8	14	F10	Carboxilic_acids	D-Glucosaminic Acid	120	2
brf	S8	22	F11	Carboxilic_acids	Itaconic_Acid	0	0.002
brf	S8	22	F11	Carboxilic_acids	Itaconic_Acid	23	0.008
brf	S8	22	F11	Carboxilic_acids	Itaconic_Acid	47	0.751
brf	S8	22	F11	Carboxilic_acids	Itaconic_Acid	72	1.803
brf	S8	22	F11	Carboxilic_acids	Itaconic_Acid	96	2.153
brf	S8	22	F11	Carboxilic_acids	Itaconic_Acid	120	2.551
brf	S8	30	F12	Amino_ acids	Glycyl-L-Glutamic_Acid	0	0
brf	S8	30	F12	Amino_ acids	Glycyl-L-Glutamic_Acid	23	0.003
brf	S8	30	F12	Amino_ acids	Glycyl-L-Glutamic_Acid	47	0.073
brf	S8	30	F12	Amino_ acids	Glycyl-L-Glutamic_Acid	72	0.171
brf	S8	30	F12	Amino_ acids	Glycyl-L-Glutamic_Acid	96	0.594
brf	S8	30	F12	Amino_ acids	Glycyl-L-Glutamic_Acid	120	1.591
brf	S8	14	F2	Carboxilic_acids	D-Glucosaminic Acid	0	0
brf	S8	14	F2	Carboxilic_acids	D-Glucosaminic Acid	23	0.017
brf	S8	14	F2	Carboxilic_acids	D-Glucosaminic Acid	47	0.346
brf	S8	14	F2	Carboxilic_acids	D-Glucosaminic Acid	72	1.256
brf	S8	14	F2	Carboxilic_acids	D-Glucosaminic Acid	96	1.541
brf	S8	14	F2	Carboxilic_acids	D-Glucosaminic Acid	120	1.681
brf	S8	22	F3	Carboxilic_acids	Itaconic_Acid	0	0.005
brf	S8	22	F3	Carboxilic_acids	Itaconic_Acid	23	0.019
brf	S8	22	F3	Carboxilic_acids	Itaconic_Acid	47	0.581
brf	S8	22	F3	Carboxilic_acids	Itaconic_Acid	72	1.095
brf	S8	22	F3	Carboxilic_acids	Itaconic_Acid	96	1.404
brf	S8	22	F3	Carboxilic_acids	Itaconic_Acid	120	1.634
brf	S8	30	F4	Amino_ acids	Glycyl-L-Glutamic_Acid	0	0
brf	S8	30	F4	Amino_ acids	Glycyl-L-Glutamic_Acid	23	0.017
brf	S8	30	F4	Amino_ acids	Glycyl-L-Glutamic_Acid	47	0.068
brf	S8	30	F4	Amino_ acids	Glycyl-L-Glutamic_Acid	72	0
brf	S8	30	F4	Amino_ acids	Glycyl-L-Glutamic_Acid	96	0.443
brf	S8	30	F4	Amino_ acids	Glycyl-L-Glutamic_Acid	120	1.057
brf	S8	6	F5	Polymers	Glycogen	0	0.015
brf	S8	6	F5	Polymers	Glycogen	23	0.044
brf	S8	6	F5	Polymers	Glycogen	47	0.937
brf	S8	6	F5	Polymers	Glycogen	72	2.153
brf	S8	6	F5	Polymers	Glycogen	96	2.647
brf	S8	6	F5	Polymers	Glycogen	120	2.67
brf	S8	14	F6	Carboxilic_acids	D-Glucosaminic Acid	0	0.009
brf	S8	14	F6	Carboxilic_acids	D-Glucosaminic Acid	23	0.011
brf	S8	14	F6	Carboxilic_acids	D-Glucosaminic Acid	47	0.378
brf	S8	14	F6	Carboxilic_acids	D-Glucosaminic Acid	72	1.225
brf	S8	14	F6	Carboxilic_acids	D-Glucosaminic Acid	96	1.655
brf	S8	14	F6	Carboxilic_acids	D-Glucosaminic Acid	120	1.879
brf	S8	22	F7	Carboxilic_acids	Itaconic_Acid	0	0.074
brf	S8	22	F7	Carboxilic_acids	Itaconic_Acid	23	0.018
brf	S8	22	F7	Carboxilic_acids	Itaconic_Acid	47	0.714
brf	S8	22	F7	Carboxilic_acids	Itaconic_Acid	72	1.85
brf	S8	22	F7	Carboxilic_acids	Itaconic_Acid	96	2.443
brf	S8	22	F7	Carboxilic_acids	Itaconic_Acid	120	2.712
brf	S8	30	F8	Amino_ acids	Glycyl-L-Glutamic_Acid	0	0.019
brf	S8	30	F8	Amino_ acids	Glycyl-L-Glutamic_Acid	23	0.019
brf	S8	30	F8	Amino_ acids	Glycyl-L-Glutamic_Acid	47	0.03
brf	S8	30	F8	Amino_ acids	Glycyl-L-Glutamic_Acid	72	0.18
brf	S8	30	F8	Amino_ acids	Glycyl-L-Glutamic_Acid	96	0.69
brf	S8	30	F8	Amino_ acids	Glycyl-L-Glutamic_Acid	120	1.608
brf	S8	6	F9	Polymers	Glycogen	0	0.001
brf	S8	6	F9	Polymers	Glycogen	23	0.053
brf	S8	6	F9	Polymers	Glycogen	47	0.853
brf	S8	6	F9	Polymers	Glycogen	72	1.828
brf	S8	6	F9	Polymers	Glycogen	96	2.36
brf	S8	6	F9	Polymers	Glycogen	120	2.417
brf	S8	7	G1	Carbohydrates	D-Cellobiose	0	0
brf	S8	7	G1	Carbohydrates	D-Cellobiose	23	0.027
brf	S8	7	G1	Carbohydrates	D-Cellobiose	47	2.099
brf	S8	7	G1	Carbohydrates	D-Cellobiose	72	1.874
brf	S8	7	G1	Carbohydrates	D-Cellobiose	96	1.914
brf	S8	7	G1	Carbohydrates	D-Cellobiose	120	1.83
brf	S8	15	G10	Carbohydrates	Glucose-1-Phosphate	0	0
brf	S8	15	G10	Carbohydrates	Glucose-1-Phosphate	23	0.007
brf	S8	15	G10	Carbohydrates	Glucose-1-Phosphate	47	0.328
brf	S8	15	G10	Carbohydrates	Glucose-1-Phosphate	72	1.147
brf	S8	15	G10	Carbohydrates	Glucose-1-Phosphate	96	1.482
brf	S8	15	G10	Carbohydrates	Glucose-1-Phosphate	120	1.507
brf	S8	23	G11	Carboxilic_acids	a-Ketobutyric_Acid	0	0.007
brf	S8	23	G11	Carboxilic_acids	a-Ketobutyric_Acid	23	0.004
brf	S8	23	G11	Carboxilic_acids	a-Ketobutyric_Acid	47	0.063
brf	S8	23	G11	Carboxilic_acids	a-Ketobutyric_Acid	72	0.25
brf	S8	23	G11	Carboxilic_acids	a-Ketobutyric_Acid	96	1.025
brf	S8	23	G11	Carboxilic_acids	a-Ketobutyric_Acid	120	2.3
brf	S8	31	G12	Amine	Phenylethyl-amine	0	0.001
brf	S8	31	G12	Amine	Phenylethyl-amine	23	0.018
brf	S8	31	G12	Amine	Phenylethyl-amine	47	1.211
brf	S8	31	G12	Amine	Phenylethyl-amine	72	2.214
brf	S8	31	G12	Amine	Phenylethyl-amine	96	2.495
brf	S8	31	G12	Amine	Phenylethyl-amine	120	2.761
brf	S8	15	G2	Carbohydrates	Glucose-1-Phosphate	0	0.007
brf	S8	15	G2	Carbohydrates	Glucose-1-Phosphate	23	0.007
brf	S8	15	G2	Carbohydrates	Glucose-1-Phosphate	47	0.213
brf	S8	15	G2	Carbohydrates	Glucose-1-Phosphate	72	0.976
brf	S8	15	G2	Carbohydrates	Glucose-1-Phosphate	96	1.316
brf	S8	15	G2	Carbohydrates	Glucose-1-Phosphate	120	1.194
brf	S8	23	G3	Carboxilic_acids	a-Ketobutyric_Acid	0	0.028
brf	S8	23	G3	Carboxilic_acids	a-Ketobutyric_Acid	23	0.009
brf	S8	23	G3	Carboxilic_acids	a-Ketobutyric_Acid	47	0.018
brf	S8	23	G3	Carboxilic_acids	a-Ketobutyric_Acid	72	0
brf	S8	23	G3	Carboxilic_acids	a-Ketobutyric_Acid	96	0.287
brf	S8	23	G3	Carboxilic_acids	a-Ketobutyric_Acid	120	0.827
brf	S8	31	G4	Amine	Phenylethyl-amine	0	0.001
brf	S8	31	G4	Amine	Phenylethyl-amine	23	0.032
brf	S8	31	G4	Amine	Phenylethyl-amine	47	0.831
brf	S8	31	G4	Amine	Phenylethyl-amine	72	2.058
brf	S8	31	G4	Amine	Phenylethyl-amine	96	2.558
brf	S8	31	G4	Amine	Phenylethyl-amine	120	2.815
brf	S8	7	G5	Carbohydrates	D-Cellobiose	0	0.003
brf	S8	7	G5	Carbohydrates	D-Cellobiose	23	0.027
brf	S8	7	G5	Carbohydrates	D-Cellobiose	47	2.033
brf	S8	7	G5	Carbohydrates	D-Cellobiose	72	2.108
brf	S8	7	G5	Carbohydrates	D-Cellobiose	96	2.148
brf	S8	7	G5	Carbohydrates	D-Cellobiose	120	2.143
brf	S8	15	G6	Carbohydrates	Glucose-1-Phosphate	0	0.006
brf	S8	15	G6	Carbohydrates	Glucose-1-Phosphate	23	0.009
brf	S8	15	G6	Carbohydrates	Glucose-1-Phosphate	47	0.386
brf	S8	15	G6	Carbohydrates	Glucose-1-Phosphate	72	1.11
brf	S8	15	G6	Carbohydrates	Glucose-1-Phosphate	96	1.328
brf	S8	15	G6	Carbohydrates	Glucose-1-Phosphate	120	1.303
brf	S8	23	G7	Carboxilic_acids	a-Ketobutyric_Acid	0	0.008
brf	S8	23	G7	Carboxilic_acids	a-Ketobutyric_Acid	23	0.001
brf	S8	23	G7	Carboxilic_acids	a-Ketobutyric_Acid	47	0.083
brf	S8	23	G7	Carboxilic_acids	a-Ketobutyric_Acid	72	0.271
brf	S8	23	G7	Carboxilic_acids	a-Ketobutyric_Acid	96	0.534
brf	S8	23	G7	Carboxilic_acids	a-Ketobutyric_Acid	120	0.81
brf	S8	31	G8	Amine	Phenylethyl-amine	0	0
brf	S8	31	G8	Amine	Phenylethyl-amine	23	0.015
brf	S8	31	G8	Amine	Phenylethyl-amine	47	1.545
brf	S8	31	G8	Amine	Phenylethyl-amine	72	2.326
brf	S8	31	G8	Amine	Phenylethyl-amine	96	2.629
brf	S8	31	G8	Amine	Phenylethyl-amine	120	2.875
brf	S8	7	G9	Carbohydrates	D-Cellobiose	0	0.002
brf	S8	7	G9	Carbohydrates	D-Cellobiose	23	0.029
brf	S8	7	G9	Carbohydrates	D-Cellobiose	47	2.166
brf	S8	7	G9	Carbohydrates	D-Cellobiose	72	2.336
brf	S8	7	G9	Carbohydrates	D-Cellobiose	96	2.359
brf	S8	7	G9	Carbohydrates	D-Cellobiose	120	2.31
brf	S8	8	H1	Carbohydrates	a-D-Lactose	0	0.004
brf	S8	8	H1	Carbohydrates	a-D-Lactose	23	0.007
brf	S8	8	H1	Carbohydrates	a-D-Lactose	47	0.694
brf	S8	8	H1	Carbohydrates	a-D-Lactose	72	2.063
brf	S8	8	H1	Carbohydrates	a-D-Lactose	96	2.117
brf	S8	8	H1	Carbohydrates	a-D-Lactose	120	2.081
brf	S8	16	H10	Carbohydrates	D,L-a-Glycerol_Phosphate	0	0
brf	S8	16	H10	Carbohydrates	D,L-a-Glycerol_Phosphate	23	0.016
brf	S8	16	H10	Carbohydrates	D,L-a-Glycerol_Phosphate	47	0.233
brf	S8	16	H10	Carbohydrates	D,L-a-Glycerol_Phosphate	72	0.354
brf	S8	16	H10	Carbohydrates	D,L-a-Glycerol_Phosphate	96	0.601
brf	S8	16	H10	Carbohydrates	D,L-a-Glycerol_Phosphate	120	0.576
brf	S8	24	H11	Carboxilic_acids	D-Malic_Acid	0	0.037
brf	S8	24	H11	Carboxilic_acids	D-Malic_Acid	23	0.07
brf	S8	24	H11	Carboxilic_acids	D-Malic_Acid	47	2.19
brf	S8	24	H11	Carboxilic_acids	D-Malic_Acid	72	2.369
brf	S8	24	H11	Carboxilic_acids	D-Malic_Acid	96	2.493
brf	S8	24	H11	Carboxilic_acids	D-Malic_Acid	120	2.265
brf	S8	32	H12	Amine	Putrecine	0	0
brf	S8	32	H12	Amine	Putrecine	23	0.112
brf	S8	32	H12	Amine	Putrecine	47	1.415
brf	S8	32	H12	Amine	Putrecine	72	1.672
brf	S8	32	H12	Amine	Putrecine	96	1.714
brf	S8	32	H12	Amine	Putrecine	120	2.04
brf	S8	16	H2	Carbohydrates	D,L-a-Glycerol_Phosphate	0	0.016
brf	S8	16	H2	Carbohydrates	D,L-a-Glycerol_Phosphate	23	0.041
brf	S8	16	H2	Carbohydrates	D,L-a-Glycerol_Phosphate	47	0.206
brf	S8	16	H2	Carbohydrates	D,L-a-Glycerol_Phosphate	72	0.14
brf	S8	16	H2	Carbohydrates	D,L-a-Glycerol_Phosphate	96	0.375
brf	S8	16	H2	Carbohydrates	D,L-a-Glycerol_Phosphate	120	0.246
brf	S8	24	H3	Carboxilic_acids	D-Malic_Acid	0	0.045
brf	S8	24	H3	Carboxilic_acids	D-Malic_Acid	23	0.049
brf	S8	24	H3	Carboxilic_acids	D-Malic_Acid	47	2.16
brf	S8	24	H3	Carboxilic_acids	D-Malic_Acid	72	2.065
brf	S8	24	H3	Carboxilic_acids	D-Malic_Acid	96	2.225
brf	S8	24	H3	Carboxilic_acids	D-Malic_Acid	120	2.015
brf	S8	32	H4	Amine	Putrecine	0	0
brf	S8	32	H4	Amine	Putrecine	23	0.148
brf	S8	32	H4	Amine	Putrecine	47	1.479
brf	S8	32	H4	Amine	Putrecine	72	1.435
brf	S8	32	H4	Amine	Putrecine	96	1.627
brf	S8	32	H4	Amine	Putrecine	120	1.616
brf	S8	8	H5	Carbohydrates	a-D-Lactose	0	0.003
brf	S8	8	H5	Carbohydrates	a-D-Lactose	23	0.006
brf	S8	8	H5	Carbohydrates	a-D-Lactose	47	0.78
brf	S8	8	H5	Carbohydrates	a-D-Lactose	72	2.638
brf	S8	8	H5	Carbohydrates	a-D-Lactose	96	2.753
brf	S8	8	H5	Carbohydrates	a-D-Lactose	120	2.752
brf	S8	16	H6	Carbohydrates	D,L-a-Glycerol_Phosphate	0	0.005
brf	S8	16	H6	Carbohydrates	D,L-a-Glycerol_Phosphate	23	0.023
brf	S8	16	H6	Carbohydrates	D,L-a-Glycerol_Phosphate	47	0.226
brf	S8	16	H6	Carbohydrates	D,L-a-Glycerol_Phosphate	72	0.28
brf	S8	16	H6	Carbohydrates	D,L-a-Glycerol_Phosphate	96	0.48
brf	S8	16	H6	Carbohydrates	D,L-a-Glycerol_Phosphate	120	0.475
brf	S8	24	H7	Carboxilic_acids	D-Malic_Acid	0	0.051
brf	S8	24	H7	Carboxilic_acids	D-Malic_Acid	23	0.007
brf	S8	24	H7	Carboxilic_acids	D-Malic_Acid	47	2.262
brf	S8	24	H7	Carboxilic_acids	D-Malic_Acid	72	2.495
brf	S8	24	H7	Carboxilic_acids	D-Malic_Acid	96	2.566
brf	S8	24	H7	Carboxilic_acids	D-Malic_Acid	120	2.439
brf	S8	32	H8	Amine	Putrecine	0	0
brf	S8	32	H8	Amine	Putrecine	23	0.147
brf	S8	32	H8	Amine	Putrecine	47	1.473
brf	S8	32	H8	Amine	Putrecine	72	1.826
brf	S8	32	H8	Amine	Putrecine	96	2.028
brf	S8	32	H8	Amine	Putrecine	120	2.25
brf	S8	8	H9	Carbohydrates	a-D-Lactose	0	0
brf	S8	8	H9	Carbohydrates	a-D-Lactose	23	0.017
brf	S8	8	H9	Carbohydrates	a-D-Lactose	47	2.01
brf	S8	8	H9	Carbohydrates	a-D-Lactose	72	2.393
brf	S8	8	H9	Carbohydrates	a-D-Lactose	96	2.61
brf	S8	8	H9	Carbohydrates	a-D-Lactose	120	2.701
brf	S9	1	A1	Control	Water	0	0
brf	S9	1	A1	Control	Water	23	0
brf	S9	1	A1	Control	Water	47	0
brf	S9	1	A1	Control	Water	72	0
brf	S9	1	A1	Control	Water	96	0
brf	S9	1	A1	Control	Water	120	0
brf	S9	9	A10	Carbohydrates	b-Methyl-D-Glucoside	0	0
brf	S9	9	A10	Carbohydrates	b-Methyl-D-Glucoside	23	0.011
brf	S9	9	A10	Carbohydrates	b-Methyl-D-Glucoside	47	1.832
brf	S9	9	A10	Carbohydrates	b-Methyl-D-Glucoside	72	1.983
brf	S9	9	A10	Carbohydrates	b-Methyl-D-Glucoside	96	2.023
brf	S9	9	A10	Carbohydrates	b-Methyl-D-Glucoside	120	1.803
brf	S9	17	A11	Carbohydrates	D-Galactonic_Acid_Y-Lactone	0	0
brf	S9	17	A11	Carbohydrates	D-Galactonic_Acid_Y-Lactone	23	0.028
brf	S9	17	A11	Carbohydrates	D-Galactonic_Acid_Y-Lactone	47	1.481
brf	S9	17	A11	Carbohydrates	D-Galactonic_Acid_Y-Lactone	72	1.993
brf	S9	17	A11	Carbohydrates	D-Galactonic_Acid_Y-Lactone	96	2.242
brf	S9	17	A11	Carbohydrates	D-Galactonic_Acid_Y-Lactone	120	2.324
brf	S9	25	A12	Amino_ acids	L-Arginine	0	0
brf	S9	25	A12	Amino_ acids	L-Arginine	23	0
brf	S9	25	A12	Amino_ acids	L-Arginine	47	2.155
brf	S9	25	A12	Amino_ acids	L-Arginine	72	2.45
brf	S9	25	A12	Amino_ acids	L-Arginine	96	2.554
brf	S9	25	A12	Amino_ acids	L-Arginine	120	2.48
brf	S9	9	A2	Carbohydrates	b-Methyl-D-Glucoside	0	0.005
brf	S9	9	A2	Carbohydrates	b-Methyl-D-Glucoside	23	0.026
brf	S9	9	A2	Carbohydrates	b-Methyl-D-Glucoside	47	2.36
brf	S9	9	A2	Carbohydrates	b-Methyl-D-Glucoside	72	2.211
brf	S9	9	A2	Carbohydrates	b-Methyl-D-Glucoside	96	2.243
brf	S9	9	A2	Carbohydrates	b-Methyl-D-Glucoside	120	1.982
brf	S9	17	A3	Carbohydrates	D-Galactonic_Acid_Y-Lactone	0	0
brf	S9	17	A3	Carbohydrates	D-Galactonic_Acid_Y-Lactone	23	0.034
brf	S9	17	A3	Carbohydrates	D-Galactonic_Acid_Y-Lactone	47	1.631
brf	S9	17	A3	Carbohydrates	D-Galactonic_Acid_Y-Lactone	72	1.774
brf	S9	17	A3	Carbohydrates	D-Galactonic_Acid_Y-Lactone	96	1.91
brf	S9	17	A3	Carbohydrates	D-Galactonic_Acid_Y-Lactone	120	2.076
brf	S9	25	A4	Amino_ acids	L-Arginine	0	0.004
brf	S9	25	A4	Amino_ acids	L-Arginine	23	0.015
brf	S9	25	A4	Amino_ acids	L-Arginine	47	2.14
brf	S9	25	A4	Amino_ acids	L-Arginine	72	2.53
brf	S9	25	A4	Amino_ acids	L-Arginine	96	2.57
brf	S9	25	A4	Amino_ acids	L-Arginine	120	2.568
brf	S9	1	A5	Control	Water	0	0
brf	S9	1	A5	Control	Water	23	0
brf	S9	1	A5	Control	Water	47	0
brf	S9	1	A5	Control	Water	72	0
brf	S9	1	A5	Control	Water	96	0
brf	S9	1	A5	Control	Water	120	0
brf	S9	9	A6	Carbohydrates	b-Methyl-D-Glucoside	0	0.004
brf	S9	9	A6	Carbohydrates	b-Methyl-D-Glucoside	23	0.023
brf	S9	9	A6	Carbohydrates	b-Methyl-D-Glucoside	47	2.085
brf	S9	9	A6	Carbohydrates	b-Methyl-D-Glucoside	72	2.157
brf	S9	9	A6	Carbohydrates	b-Methyl-D-Glucoside	96	1.944
brf	S9	9	A6	Carbohydrates	b-Methyl-D-Glucoside	120	1.722
brf	S9	17	A7	Carbohydrates	D-Galactonic_Acid_Y-Lactone	0	0
brf	S9	17	A7	Carbohydrates	D-Galactonic_Acid_Y-Lactone	23	0.019
brf	S9	17	A7	Carbohydrates	D-Galactonic_Acid_Y-Lactone	47	1.171
brf	S9	17	A7	Carbohydrates	D-Galactonic_Acid_Y-Lactone	72	1.521
brf	S9	17	A7	Carbohydrates	D-Galactonic_Acid_Y-Lactone	96	1.466
brf	S9	17	A7	Carbohydrates	D-Galactonic_Acid_Y-Lactone	120	1.568
brf	S9	25	A8	Amino_ acids	L-Arginine	0	0.006
brf	S9	25	A8	Amino_ acids	L-Arginine	23	0.017
brf	S9	25	A8	Amino_ acids	L-Arginine	47	1.465
brf	S9	25	A8	Amino_ acids	L-Arginine	72	2.186
brf	S9	25	A8	Amino_ acids	L-Arginine	96	2.308
brf	S9	25	A8	Amino_ acids	L-Arginine	120	2.456
brf	S9	1	A9	Control	Water	0	0
brf	S9	1	A9	Control	Water	23	0
brf	S9	1	A9	Control	Water	47	0
brf	S9	1	A9	Control	Water	72	0
brf	S9	1	A9	Control	Water	96	0
brf	S9	1	A9	Control	Water	120	0
brf	S9	2	B1	Carboxilic_acids	Pyruvic_Acid_Methyl_Ester	0	0.002
brf	S9	2	B1	Carboxilic_acids	Pyruvic_Acid_Methyl_Ester	23	0.119
brf	S9	2	B1	Carboxilic_acids	Pyruvic_Acid_Methyl_Ester	47	1.059
brf	S9	2	B1	Carboxilic_acids	Pyruvic_Acid_Methyl_Ester	72	1.24
brf	S9	2	B1	Carboxilic_acids	Pyruvic_Acid_Methyl_Ester	96	1.662
brf	S9	2	B1	Carboxilic_acids	Pyruvic_Acid_Methyl_Ester	120	1.904
brf	S9	10	B10	Carbohydrates	D-Xylose	0	0.026
brf	S9	10	B10	Carbohydrates	D-Xylose	23	0.046
brf	S9	10	B10	Carbohydrates	D-Xylose	47	0.319
brf	S9	10	B10	Carbohydrates	D-Xylose	72	1.275
brf	S9	10	B10	Carbohydrates	D-Xylose	96	1.692
brf	S9	10	B10	Carbohydrates	D-Xylose	120	1.904
brf	S9	18	B11	Carboxilic_acids	D-Galacturonic_Acid	0	0
brf	S9	18	B11	Carboxilic_acids	D-Galacturonic_Acid	23	0.021
brf	S9	18	B11	Carboxilic_acids	D-Galacturonic_Acid	47	1.781
brf	S9	18	B11	Carboxilic_acids	D-Galacturonic_Acid	72	1.899
brf	S9	18	B11	Carboxilic_acids	D-Galacturonic_Acid	96	2.02
brf	S9	18	B11	Carboxilic_acids	D-Galacturonic_Acid	120	1.834
brf	S9	26	B12	Amino_ acids	L-Asparagine	0	0
brf	S9	26	B12	Amino_ acids	L-Asparagine	23	0.146
brf	S9	26	B12	Amino_ acids	L-Asparagine	47	2.676
brf	S9	26	B12	Amino_ acids	L-Asparagine	72	2.746
brf	S9	26	B12	Amino_ acids	L-Asparagine	96	2.659
brf	S9	26	B12	Amino_ acids	L-Asparagine	120	2.543
brf	S9	10	B2	Carbohydrates	D-Xylose	0	0.043
brf	S9	10	B2	Carbohydrates	D-Xylose	23	0.048
brf	S9	10	B2	Carbohydrates	D-Xylose	47	0.329
brf	S9	10	B2	Carbohydrates	D-Xylose	72	1.557
brf	S9	10	B2	Carbohydrates	D-Xylose	96	2.102
brf	S9	10	B2	Carbohydrates	D-Xylose	120	2.404
brf	S9	18	B3	Carboxilic_acids	D-Galacturonic_Acid	0	0
brf	S9	18	B3	Carboxilic_acids	D-Galacturonic_Acid	23	0.015
brf	S9	18	B3	Carboxilic_acids	D-Galacturonic_Acid	47	1.911
brf	S9	18	B3	Carboxilic_acids	D-Galacturonic_Acid	72	1.856
brf	S9	18	B3	Carboxilic_acids	D-Galacturonic_Acid	96	1.966
brf	S9	18	B3	Carboxilic_acids	D-Galacturonic_Acid	120	1.966
brf	S9	26	B4	Amino_ acids	L-Asparagine	0	0.004
brf	S9	26	B4	Amino_ acids	L-Asparagine	23	0.207
brf	S9	26	B4	Amino_ acids	L-Asparagine	47	2.716
brf	S9	26	B4	Amino_ acids	L-Asparagine	72	2.774
brf	S9	26	B4	Amino_ acids	L-Asparagine	96	2.714
brf	S9	26	B4	Amino_ acids	L-Asparagine	120	2.67
brf	S9	2	B5	Carboxilic_acids	Pyruvic_Acid_Methyl_Ester	0	0.004
brf	S9	2	B5	Carboxilic_acids	Pyruvic_Acid_Methyl_Ester	23	0.112
brf	S9	2	B5	Carboxilic_acids	Pyruvic_Acid_Methyl_Ester	47	1.695
brf	S9	2	B5	Carboxilic_acids	Pyruvic_Acid_Methyl_Ester	72	2.23
brf	S9	2	B5	Carboxilic_acids	Pyruvic_Acid_Methyl_Ester	96	2.246
brf	S9	2	B5	Carboxilic_acids	Pyruvic_Acid_Methyl_Ester	120	2.486
brf	S9	10	B6	Carbohydrates	D-Xylose	0	0.055
brf	S9	10	B6	Carbohydrates	D-Xylose	23	0.046
brf	S9	10	B6	Carbohydrates	D-Xylose	47	0.237
brf	S9	10	B6	Carbohydrates	D-Xylose	72	1.736
brf	S9	10	B6	Carbohydrates	D-Xylose	96	2.367
brf	S9	10	B6	Carbohydrates	D-Xylose	120	2.571
brf	S9	18	B7	Carboxilic_acids	D-Galacturonic_Acid	0	0.009
brf	S9	18	B7	Carboxilic_acids	D-Galacturonic_Acid	23	0.051
brf	S9	18	B7	Carboxilic_acids	D-Galacturonic_Acid	47	1.893
brf	S9	18	B7	Carboxilic_acids	D-Galacturonic_Acid	72	2.121
brf	S9	18	B7	Carboxilic_acids	D-Galacturonic_Acid	96	1.954
brf	S9	18	B7	Carboxilic_acids	D-Galacturonic_Acid	120	2.128
brf	S9	26	B8	Amino_ acids	L-Asparagine	0	0.004
brf	S9	26	B8	Amino_ acids	L-Asparagine	23	0.235
brf	S9	26	B8	Amino_ acids	L-Asparagine	47	2.537
brf	S9	26	B8	Amino_ acids	L-Asparagine	72	2.748
brf	S9	26	B8	Amino_ acids	L-Asparagine	96	2.637
brf	S9	26	B8	Amino_ acids	L-Asparagine	120	2.644
brf	S9	2	B9	Carboxilic_acids	Pyruvic_Acid_Methyl_Ester	0	0
brf	S9	2	B9	Carboxilic_acids	Pyruvic_Acid_Methyl_Ester	23	0.135
brf	S9	2	B9	Carboxilic_acids	Pyruvic_Acid_Methyl_Ester	47	1.526
brf	S9	2	B9	Carboxilic_acids	Pyruvic_Acid_Methyl_Ester	72	2.042
brf	S9	2	B9	Carboxilic_acids	Pyruvic_Acid_Methyl_Ester	96	2.299
brf	S9	2	B9	Carboxilic_acids	Pyruvic_Acid_Methyl_Ester	120	2.508
brf	S9	3	C1	Polymers	Tween40	0	0.005
brf	S9	3	C1	Polymers	Tween40	23	0.024
brf	S9	3	C1	Polymers	Tween40	47	0.813
brf	S9	3	C1	Polymers	Tween40	72	1.184
brf	S9	3	C1	Polymers	Tween40	96	1.458
brf	S9	3	C1	Polymers	Tween40	120	1.984
brf	S9	11	C10	Carbohydrates	i-Erythritol	0	0
brf	S9	11	C10	Carbohydrates	i-Erythritol	23	0
brf	S9	11	C10	Carbohydrates	i-Erythritol	47	0.069
brf	S9	11	C10	Carbohydrates	i-Erythritol	72	0.405
brf	S9	11	C10	Carbohydrates	i-Erythritol	96	1.007
brf	S9	11	C10	Carbohydrates	i-Erythritol	120	1.672
brf	S9	19	C11	Phenolic_compounds	2-Hydroxy_Benzoic_Acid	0	0
brf	S9	19	C11	Phenolic_compounds	2-Hydroxy_Benzoic_Acid	23	0
brf	S9	19	C11	Phenolic_compounds	2-Hydroxy_Benzoic_Acid	47	0.386
brf	S9	19	C11	Phenolic_compounds	2-Hydroxy_Benzoic_Acid	72	1.426
brf	S9	19	C11	Phenolic_compounds	2-Hydroxy_Benzoic_Acid	96	1.784
brf	S9	19	C11	Phenolic_compounds	2-Hydroxy_Benzoic_Acid	120	2.065
brf	S9	27	C12	Amino_ acids	L-Phenylalanine	0	0
brf	S9	27	C12	Amino_ acids	L-Phenylalanine	23	0.004
brf	S9	27	C12	Amino_ acids	L-Phenylalanine	47	0.109
brf	S9	27	C12	Amino_ acids	L-Phenylalanine	72	0.367
brf	S9	27	C12	Amino_ acids	L-Phenylalanine	96	1.072
brf	S9	27	C12	Amino_ acids	L-Phenylalanine	120	2.324
brf	S9	11	C2	Carbohydrates	i-Erythritol	0	0.004
brf	S9	11	C2	Carbohydrates	i-Erythritol	23	0.003
brf	S9	11	C2	Carbohydrates	i-Erythritol	47	0.1
brf	S9	11	C2	Carbohydrates	i-Erythritol	72	0.39
brf	S9	11	C2	Carbohydrates	i-Erythritol	96	1.046
brf	S9	11	C2	Carbohydrates	i-Erythritol	120	1.503
brf	S9	19	C3	Phenolic_compounds	2-Hydroxy_Benzoic_Acid	0	0.016
brf	S9	19	C3	Phenolic_compounds	2-Hydroxy_Benzoic_Acid	23	0
brf	S9	19	C3	Phenolic_compounds	2-Hydroxy_Benzoic_Acid	47	0.491
brf	S9	19	C3	Phenolic_compounds	2-Hydroxy_Benzoic_Acid	72	1.656
brf	S9	19	C3	Phenolic_compounds	2-Hydroxy_Benzoic_Acid	96	1.554
brf	S9	19	C3	Phenolic_compounds	2-Hydroxy_Benzoic_Acid	120	1.879
brf	S9	27	C4	Amino_ acids	L-Phenylalanine	0	0.009
brf	S9	27	C4	Amino_ acids	L-Phenylalanine	23	0.009
brf	S9	27	C4	Amino_ acids	L-Phenylalanine	47	0.118
brf	S9	27	C4	Amino_ acids	L-Phenylalanine	72	0.419
brf	S9	27	C4	Amino_ acids	L-Phenylalanine	96	1.189
brf	S9	27	C4	Amino_ acids	L-Phenylalanine	120	2.298
brf	S9	3	C5	Polymers	Tween40	0	0.019
brf	S9	3	C5	Polymers	Tween40	23	0.17
brf	S9	3	C5	Polymers	Tween40	47	0.924
brf	S9	3	C5	Polymers	Tween40	72	1.451
brf	S9	3	C5	Polymers	Tween40	96	1.688
brf	S9	3	C5	Polymers	Tween40	120	2.159
brf	S9	11	C6	Carbohydrates	i-Erythritol	0	0.006
brf	S9	11	C6	Carbohydrates	i-Erythritol	23	0.009
brf	S9	11	C6	Carbohydrates	i-Erythritol	47	0.095
brf	S9	11	C6	Carbohydrates	i-Erythritol	72	0.633
brf	S9	11	C6	Carbohydrates	i-Erythritol	96	0.857
brf	S9	11	C6	Carbohydrates	i-Erythritol	120	1.424
brf	S9	19	C7	Phenolic_compounds	2-Hydroxy_Benzoic_Acid	0	0.015
brf	S9	19	C7	Phenolic_compounds	2-Hydroxy_Benzoic_Acid	23	0.007
brf	S9	19	C7	Phenolic_compounds	2-Hydroxy_Benzoic_Acid	47	1.671
brf	S9	19	C7	Phenolic_compounds	2-Hydroxy_Benzoic_Acid	72	2.088
brf	S9	19	C7	Phenolic_compounds	2-Hydroxy_Benzoic_Acid	96	2.02
brf	S9	19	C7	Phenolic_compounds	2-Hydroxy_Benzoic_Acid	120	2.257
brf	S9	27	C8	Amino_ acids	L-Phenylalanine	0	0.009
brf	S9	27	C8	Amino_ acids	L-Phenylalanine	23	0.01
brf	S9	27	C8	Amino_ acids	L-Phenylalanine	47	0.124
brf	S9	27	C8	Amino_ acids	L-Phenylalanine	72	0.612
brf	S9	27	C8	Amino_ acids	L-Phenylalanine	96	1.204
brf	S9	27	C8	Amino_ acids	L-Phenylalanine	120	2.307
brf	S9	3	C9	Polymers	Tween40	0	0
brf	S9	3	C9	Polymers	Tween40	23	0.058
brf	S9	3	C9	Polymers	Tween40	47	0.595
brf	S9	3	C9	Polymers	Tween40	72	0.853
brf	S9	3	C9	Polymers	Tween40	96	1.336
brf	S9	3	C9	Polymers	Tween40	120	1.894
brf	S9	4	D1	Polymers	Tween80	0	0
brf	S9	4	D1	Polymers	Tween80	23	0.051
brf	S9	4	D1	Polymers	Tween80	47	0.568
brf	S9	4	D1	Polymers	Tween80	72	1.051
brf	S9	4	D1	Polymers	Tween80	96	1.439
brf	S9	4	D1	Polymers	Tween80	120	2.017
brf	S9	12	D10	Carbohydrates	D-Mannitol	0	0
brf	S9	12	D10	Carbohydrates	D-Mannitol	23	0.034
brf	S9	12	D10	Carbohydrates	D-Mannitol	47	1.812
brf	S9	12	D10	Carbohydrates	D-Mannitol	72	1.849
brf	S9	12	D10	Carbohydrates	D-Mannitol	96	1.845
brf	S9	12	D10	Carbohydrates	D-Mannitol	120	1.824
brf	S9	20	D11	Phenolic_compounds	4-Hydroxy_Benzoic_Acid	0	0
brf	S9	20	D11	Phenolic_compounds	4-Hydroxy_Benzoic_Acid	23	0.155
brf	S9	20	D11	Phenolic_compounds	4-Hydroxy_Benzoic_Acid	47	1.585
brf	S9	20	D11	Phenolic_compounds	4-Hydroxy_Benzoic_Acid	72	2.015
brf	S9	20	D11	Phenolic_compounds	4-Hydroxy_Benzoic_Acid	96	2.128
brf	S9	20	D11	Phenolic_compounds	4-Hydroxy_Benzoic_Acid	120	2.238
brf	S9	28	D12	Amino_ acids	L-Serine	0	0
brf	S9	28	D12	Amino_ acids	L-Serine	23	0.047
brf	S9	28	D12	Amino_ acids	L-Serine	47	1.799
brf	S9	28	D12	Amino_ acids	L-Serine	72	2.169
brf	S9	28	D12	Amino_ acids	L-Serine	96	2.303
brf	S9	28	D12	Amino_ acids	L-Serine	120	2.416
brf	S9	12	D2	Carbohydrates	D-Mannitol	0	0.001
brf	S9	12	D2	Carbohydrates	D-Mannitol	23	0.041
brf	S9	12	D2	Carbohydrates	D-Mannitol	47	1.544
brf	S9	12	D2	Carbohydrates	D-Mannitol	72	2.501
brf	S9	12	D2	Carbohydrates	D-Mannitol	96	2.509
brf	S9	12	D2	Carbohydrates	D-Mannitol	120	2.543
brf	S9	20	D3	Phenolic_compounds	4-Hydroxy_Benzoic_Acid	0	0
brf	S9	20	D3	Phenolic_compounds	4-Hydroxy_Benzoic_Acid	23	0.126
brf	S9	20	D3	Phenolic_compounds	4-Hydroxy_Benzoic_Acid	47	1.432
brf	S9	20	D3	Phenolic_compounds	4-Hydroxy_Benzoic_Acid	72	2.156
brf	S9	20	D3	Phenolic_compounds	4-Hydroxy_Benzoic_Acid	96	2.567
brf	S9	20	D3	Phenolic_compounds	4-Hydroxy_Benzoic_Acid	120	2.735
brf	S9	28	D4	Amino_ acids	L-Serine	0	0.004
brf	S9	28	D4	Amino_ acids	L-Serine	23	0.039
brf	S9	28	D4	Amino_ acids	L-Serine	47	1.736
brf	S9	28	D4	Amino_ acids	L-Serine	72	2.208
brf	S9	28	D4	Amino_ acids	L-Serine	96	2.454
brf	S9	28	D4	Amino_ acids	L-Serine	120	2.495
brf	S9	4	D5	Polymers	Tween80	0	0.011
brf	S9	4	D5	Polymers	Tween80	23	0.093
brf	S9	4	D5	Polymers	Tween80	47	0.598
brf	S9	4	D5	Polymers	Tween80	72	1.204
brf	S9	4	D5	Polymers	Tween80	96	1.309
brf	S9	4	D5	Polymers	Tween80	120	1.743
brf	S9	12	D6	Carbohydrates	D-Mannitol	0	0.012
brf	S9	12	D6	Carbohydrates	D-Mannitol	23	0.059
brf	S9	12	D6	Carbohydrates	D-Mannitol	47	2.064
brf	S9	12	D6	Carbohydrates	D-Mannitol	72	2.96
brf	S9	12	D6	Carbohydrates	D-Mannitol	96	2.75
brf	S9	12	D6	Carbohydrates	D-Mannitol	120	2.716
brf	S9	20	D7	Phenolic_compounds	4-Hydroxy_Benzoic_Acid	0	0.014
brf	S9	20	D7	Phenolic_compounds	4-Hydroxy_Benzoic_Acid	23	0.122
brf	S9	20	D7	Phenolic_compounds	4-Hydroxy_Benzoic_Acid	47	1.779
brf	S9	20	D7	Phenolic_compounds	4-Hydroxy_Benzoic_Acid	72	2.345
brf	S9	20	D7	Phenolic_compounds	4-Hydroxy_Benzoic_Acid	96	2.305
brf	S9	20	D7	Phenolic_compounds	4-Hydroxy_Benzoic_Acid	120	2.372
brf	S9	28	D8	Amino_ acids	L-Serine	0	0.008
brf	S9	28	D8	Amino_ acids	L-Serine	23	0.053
brf	S9	28	D8	Amino_ acids	L-Serine	47	1.969
brf	S9	28	D8	Amino_ acids	L-Serine	72	2.735
brf	S9	28	D8	Amino_ acids	L-Serine	96	2.638
brf	S9	28	D8	Amino_ acids	L-Serine	120	2.817
brf	S9	4	D9	Polymers	Tween80	0	0
brf	S9	4	D9	Polymers	Tween80	23	0.122
brf	S9	4	D9	Polymers	Tween80	47	0.604
brf	S9	4	D9	Polymers	Tween80	72	1.103
brf	S9	4	D9	Polymers	Tween80	96	1.587
brf	S9	4	D9	Polymers	Tween80	120	2.046
brf	S9	5	E1	Polymers	a-Cyclodextrin	0	0.006
brf	S9	5	E1	Polymers	a-Cyclodextrin	23	0
brf	S9	5	E1	Polymers	a-Cyclodextrin	47	0.285
brf	S9	5	E1	Polymers	a-Cyclodextrin	72	1.697
brf	S9	5	E1	Polymers	a-Cyclodextrin	96	1.877
brf	S9	5	E1	Polymers	a-Cyclodextrin	120	1.967
brf	S9	13	E10	Carbohydrates	N-Acetyl-D-Glucosamine	0	0
brf	S9	13	E10	Carbohydrates	N-Acetyl-D-Glucosamine	23	0.037
brf	S9	13	E10	Carbohydrates	N-Acetyl-D-Glucosamine	47	2.519
brf	S9	13	E10	Carbohydrates	N-Acetyl-D-Glucosamine	72	2.487
brf	S9	13	E10	Carbohydrates	N-Acetyl-D-Glucosamine	96	2.411
brf	S9	13	E10	Carbohydrates	N-Acetyl-D-Glucosamine	120	2.491
brf	S9	21	E11	Carboxilic_acids	y-Hydroxybutyric_Acid	0	0
brf	S9	21	E11	Carboxilic_acids	y-Hydroxybutyric_Acid	23	0.016
brf	S9	21	E11	Carboxilic_acids	y-Hydroxybutyric_Acid	47	0.159
brf	S9	21	E11	Carboxilic_acids	y-Hydroxybutyric_Acid	72	0.024
brf	S9	21	E11	Carboxilic_acids	y-Hydroxybutyric_Acid	96	0.171
brf	S9	21	E11	Carboxilic_acids	y-Hydroxybutyric_Acid	120	0.14
brf	S9	29	E12	Amino_ acids	L-Theronine	0	0
brf	S9	29	E12	Amino_ acids	L-Theronine	23	0
brf	S9	29	E12	Amino_ acids	L-Theronine	47	0
brf	S9	29	E12	Amino_ acids	L-Theronine	72	0.311
brf	S9	29	E12	Amino_ acids	L-Theronine	96	0.972
brf	S9	29	E12	Amino_ acids	L-Theronine	120	1.836
brf	S9	13	E2	Carbohydrates	N-Acetyl-D-Glucosamine	0	0
brf	S9	13	E2	Carbohydrates	N-Acetyl-D-Glucosamine	23	0.022
brf	S9	13	E2	Carbohydrates	N-Acetyl-D-Glucosamine	47	1.883
brf	S9	13	E2	Carbohydrates	N-Acetyl-D-Glucosamine	72	1.857
brf	S9	13	E2	Carbohydrates	N-Acetyl-D-Glucosamine	96	1.863
brf	S9	13	E2	Carbohydrates	N-Acetyl-D-Glucosamine	120	1.882
brf	S9	21	E3	Carboxilic_acids	y-Hydroxybutyric_Acid	0	0.006
brf	S9	21	E3	Carboxilic_acids	y-Hydroxybutyric_Acid	23	0.014
brf	S9	21	E3	Carboxilic_acids	y-Hydroxybutyric_Acid	47	0.104
brf	S9	21	E3	Carboxilic_acids	y-Hydroxybutyric_Acid	72	0.017
brf	S9	21	E3	Carboxilic_acids	y-Hydroxybutyric_Acid	96	0.024
brf	S9	21	E3	Carboxilic_acids	y-Hydroxybutyric_Acid	120	0.032
brf	S9	29	E4	Amino_ acids	L-Theronine	0	0.005
brf	S9	29	E4	Amino_ acids	L-Theronine	23	0
brf	S9	29	E4	Amino_ acids	L-Theronine	47	0.004
brf	S9	29	E4	Amino_ acids	L-Theronine	72	0.082
brf	S9	29	E4	Amino_ acids	L-Theronine	96	0.76
brf	S9	29	E4	Amino_ acids	L-Theronine	120	1.774
brf	S9	5	E5	Polymers	a-Cyclodextrin	0	0.014
brf	S9	5	E5	Polymers	a-Cyclodextrin	23	0.005
brf	S9	5	E5	Polymers	a-Cyclodextrin	47	0.219
brf	S9	5	E5	Polymers	a-Cyclodextrin	72	1.421
brf	S9	5	E5	Polymers	a-Cyclodextrin	96	2.16
brf	S9	5	E5	Polymers	a-Cyclodextrin	120	2.247
brf	S9	13	E6	Carbohydrates	N-Acetyl-D-Glucosamine	0	0.013
brf	S9	13	E6	Carbohydrates	N-Acetyl-D-Glucosamine	23	0.035
brf	S9	13	E6	Carbohydrates	N-Acetyl-D-Glucosamine	47	2.109
brf	S9	13	E6	Carbohydrates	N-Acetyl-D-Glucosamine	72	2.321
brf	S9	13	E6	Carbohydrates	N-Acetyl-D-Glucosamine	96	2.095
brf	S9	13	E6	Carbohydrates	N-Acetyl-D-Glucosamine	120	2.009
brf	S9	21	E7	Carboxilic_acids	y-Hydroxybutyric_Acid	0	0.011
brf	S9	21	E7	Carboxilic_acids	y-Hydroxybutyric_Acid	23	0.023
brf	S9	21	E7	Carboxilic_acids	y-Hydroxybutyric_Acid	47	0.117
brf	S9	21	E7	Carboxilic_acids	y-Hydroxybutyric_Acid	72	0.311
brf	S9	21	E7	Carboxilic_acids	y-Hydroxybutyric_Acid	96	0.125
brf	S9	21	E7	Carboxilic_acids	y-Hydroxybutyric_Acid	120	0.104
brf	S9	29	E8	Amino_ acids	L-Theronine	0	0.009
brf	S9	29	E8	Amino_ acids	L-Theronine	23	0.006
brf	S9	29	E8	Amino_ acids	L-Theronine	47	0.006
brf	S9	29	E8	Amino_ acids	L-Theronine	72	0.202
brf	S9	29	E8	Amino_ acids	L-Theronine	96	0.448
brf	S9	29	E8	Amino_ acids	L-Theronine	120	1.688
brf	S9	5	E9	Polymers	a-Cyclodextrin	0	0
brf	S9	5	E9	Polymers	a-Cyclodextrin	23	0
brf	S9	5	E9	Polymers	a-Cyclodextrin	47	0.2
brf	S9	5	E9	Polymers	a-Cyclodextrin	72	1.74
brf	S9	5	E9	Polymers	a-Cyclodextrin	96	2.098
brf	S9	5	E9	Polymers	a-Cyclodextrin	120	2.118
brf	S9	6	F1	Polymers	Glycogen	0	0
brf	S9	6	F1	Polymers	Glycogen	23	0.028
brf	S9	6	F1	Polymers	Glycogen	47	0.606
brf	S9	6	F1	Polymers	Glycogen	72	1.632
brf	S9	6	F1	Polymers	Glycogen	96	1.978
brf	S9	6	F1	Polymers	Glycogen	120	2.125
brf	S9	14	F10	Carboxilic_acids	D-Glucosaminic Acid	0	0
brf	S9	14	F10	Carboxilic_acids	D-Glucosaminic Acid	23	0.011
brf	S9	14	F10	Carboxilic_acids	D-Glucosaminic Acid	47	0.313
brf	S9	14	F10	Carboxilic_acids	D-Glucosaminic Acid	72	1.554
brf	S9	14	F10	Carboxilic_acids	D-Glucosaminic Acid	96	1.91
brf	S9	14	F10	Carboxilic_acids	D-Glucosaminic Acid	120	2.106
brf	S9	22	F11	Carboxilic_acids	Itaconic_Acid	0	0
brf	S9	22	F11	Carboxilic_acids	Itaconic_Acid	23	0.005
brf	S9	22	F11	Carboxilic_acids	Itaconic_Acid	47	0.651
brf	S9	22	F11	Carboxilic_acids	Itaconic_Acid	72	1.559
brf	S9	22	F11	Carboxilic_acids	Itaconic_Acid	96	1.952
brf	S9	22	F11	Carboxilic_acids	Itaconic_Acid	120	2.272
brf	S9	30	F12	Amino_ acids	Glycyl-L-Glutamic_Acid	0	0
brf	S9	30	F12	Amino_ acids	Glycyl-L-Glutamic_Acid	23	0
brf	S9	30	F12	Amino_ acids	Glycyl-L-Glutamic_Acid	47	0.029
brf	S9	30	F12	Amino_ acids	Glycyl-L-Glutamic_Acid	72	0.076
brf	S9	30	F12	Amino_ acids	Glycyl-L-Glutamic_Acid	96	0.365
brf	S9	30	F12	Amino_ acids	Glycyl-L-Glutamic_Acid	120	1.364
brf	S9	14	F2	Carboxilic_acids	D-Glucosaminic Acid	0	0.003
brf	S9	14	F2	Carboxilic_acids	D-Glucosaminic Acid	23	0
brf	S9	14	F2	Carboxilic_acids	D-Glucosaminic Acid	47	0.321
brf	S9	14	F2	Carboxilic_acids	D-Glucosaminic Acid	72	1.332
brf	S9	14	F2	Carboxilic_acids	D-Glucosaminic Acid	96	1.761
brf	S9	14	F2	Carboxilic_acids	D-Glucosaminic Acid	120	2.018
brf	S9	22	F3	Carboxilic_acids	Itaconic_Acid	0	0
brf	S9	22	F3	Carboxilic_acids	Itaconic_Acid	23	0
brf	S9	22	F3	Carboxilic_acids	Itaconic_Acid	47	0.542
brf	S9	22	F3	Carboxilic_acids	Itaconic_Acid	72	1.449
brf	S9	22	F3	Carboxilic_acids	Itaconic_Acid	96	1.745
brf	S9	22	F3	Carboxilic_acids	Itaconic_Acid	120	2.171
brf	S9	30	F4	Amino_ acids	Glycyl-L-Glutamic_Acid	0	0
brf	S9	30	F4	Amino_ acids	Glycyl-L-Glutamic_Acid	23	0.002
brf	S9	30	F4	Amino_ acids	Glycyl-L-Glutamic_Acid	47	0.043
brf	S9	30	F4	Amino_ acids	Glycyl-L-Glutamic_Acid	72	0.108
brf	S9	30	F4	Amino_ acids	Glycyl-L-Glutamic_Acid	96	0.481
brf	S9	30	F4	Amino_ acids	Glycyl-L-Glutamic_Acid	120	1.425
brf	S9	6	F5	Polymers	Glycogen	0	0.016
brf	S9	6	F5	Polymers	Glycogen	23	0.029
brf	S9	6	F5	Polymers	Glycogen	47	0.575
brf	S9	6	F5	Polymers	Glycogen	72	1.764
brf	S9	6	F5	Polymers	Glycogen	96	2.042
brf	S9	6	F5	Polymers	Glycogen	120	2.168
brf	S9	14	F6	Carboxilic_acids	D-Glucosaminic Acid	0	0.027
brf	S9	14	F6	Carboxilic_acids	D-Glucosaminic Acid	23	0.01
brf	S9	14	F6	Carboxilic_acids	D-Glucosaminic Acid	47	0.25
brf	S9	14	F6	Carboxilic_acids	D-Glucosaminic Acid	72	1.465
brf	S9	14	F6	Carboxilic_acids	D-Glucosaminic Acid	96	1.637
brf	S9	14	F6	Carboxilic_acids	D-Glucosaminic Acid	120	1.799
brf	S9	22	F7	Carboxilic_acids	Itaconic_Acid	0	0.008
brf	S9	22	F7	Carboxilic_acids	Itaconic_Acid	23	0.012
brf	S9	22	F7	Carboxilic_acids	Itaconic_Acid	47	0.516
brf	S9	22	F7	Carboxilic_acids	Itaconic_Acid	72	1.729
brf	S9	22	F7	Carboxilic_acids	Itaconic_Acid	96	2.008
brf	S9	22	F7	Carboxilic_acids	Itaconic_Acid	120	2.33
brf	S9	30	F8	Amino_ acids	Glycyl-L-Glutamic_Acid	0	0.011
brf	S9	30	F8	Amino_ acids	Glycyl-L-Glutamic_Acid	23	0.01
brf	S9	30	F8	Amino_ acids	Glycyl-L-Glutamic_Acid	47	0.042
brf	S9	30	F8	Amino_ acids	Glycyl-L-Glutamic_Acid	72	0.281
brf	S9	30	F8	Amino_ acids	Glycyl-L-Glutamic_Acid	96	0.381
brf	S9	30	F8	Amino_ acids	Glycyl-L-Glutamic_Acid	120	1.545
brf	S9	6	F9	Polymers	Glycogen	0	0
brf	S9	6	F9	Polymers	Glycogen	23	0.031
brf	S9	6	F9	Polymers	Glycogen	47	0.545
brf	S9	6	F9	Polymers	Glycogen	72	1.613
brf	S9	6	F9	Polymers	Glycogen	96	2.232
brf	S9	6	F9	Polymers	Glycogen	120	2.511
brf	S9	7	G1	Carbohydrates	D-Cellobiose	0	0.003
brf	S9	7	G1	Carbohydrates	D-Cellobiose	23	0.015
brf	S9	7	G1	Carbohydrates	D-Cellobiose	47	2.307
brf	S9	7	G1	Carbohydrates	D-Cellobiose	72	2.459
brf	S9	7	G1	Carbohydrates	D-Cellobiose	96	2.419
brf	S9	7	G1	Carbohydrates	D-Cellobiose	120	2.309
brf	S9	15	G10	Carbohydrates	Glucose-1-Phosphate	0	0
brf	S9	15	G10	Carbohydrates	Glucose-1-Phosphate	23	0.007
brf	S9	15	G10	Carbohydrates	Glucose-1-Phosphate	47	0.288
brf	S9	15	G10	Carbohydrates	Glucose-1-Phosphate	72	1.351
brf	S9	15	G10	Carbohydrates	Glucose-1-Phosphate	96	1.546
brf	S9	15	G10	Carbohydrates	Glucose-1-Phosphate	120	1.599
brf	S9	23	G11	Carboxilic_acids	a-Ketobutyric_Acid	0	0.005
brf	S9	23	G11	Carboxilic_acids	a-Ketobutyric_Acid	23	0.035
brf	S9	23	G11	Carboxilic_acids	a-Ketobutyric_Acid	47	0.021
brf	S9	23	G11	Carboxilic_acids	a-Ketobutyric_Acid	72	0
brf	S9	23	G11	Carboxilic_acids	a-Ketobutyric_Acid	96	0.265
brf	S9	23	G11	Carboxilic_acids	a-Ketobutyric_Acid	120	1.129
brf	S9	31	G12	Amine	Phenylethyl-amine	0	0
brf	S9	31	G12	Amine	Phenylethyl-amine	23	0.01
brf	S9	31	G12	Amine	Phenylethyl-amine	47	1.171
brf	S9	31	G12	Amine	Phenylethyl-amine	72	1.871
brf	S9	31	G12	Amine	Phenylethyl-amine	96	2.528
brf	S9	31	G12	Amine	Phenylethyl-amine	120	2.833
brf	S9	15	G2	Carbohydrates	Glucose-1-Phosphate	0	0.011
brf	S9	15	G2	Carbohydrates	Glucose-1-Phosphate	23	0
brf	S9	15	G2	Carbohydrates	Glucose-1-Phosphate	47	0.305
brf	S9	15	G2	Carbohydrates	Glucose-1-Phosphate	72	1.227
brf	S9	15	G2	Carbohydrates	Glucose-1-Phosphate	96	1.437
brf	S9	15	G2	Carbohydrates	Glucose-1-Phosphate	120	1.609
brf	S9	23	G3	Carboxilic_acids	a-Ketobutyric_Acid	0	0.01
brf	S9	23	G3	Carboxilic_acids	a-Ketobutyric_Acid	23	0
brf	S9	23	G3	Carboxilic_acids	a-Ketobutyric_Acid	47	0.023
brf	S9	23	G3	Carboxilic_acids	a-Ketobutyric_Acid	72	0.195
brf	S9	23	G3	Carboxilic_acids	a-Ketobutyric_Acid	96	0.764
brf	S9	23	G3	Carboxilic_acids	a-Ketobutyric_Acid	120	1.732
brf	S9	31	G4	Amine	Phenylethyl-amine	0	0.007
brf	S9	31	G4	Amine	Phenylethyl-amine	23	0.014
brf	S9	31	G4	Amine	Phenylethyl-amine	47	1.125
brf	S9	31	G4	Amine	Phenylethyl-amine	72	2.016
brf	S9	31	G4	Amine	Phenylethyl-amine	96	2.478
brf	S9	31	G4	Amine	Phenylethyl-amine	120	2.855
brf	S9	7	G5	Carbohydrates	D-Cellobiose	0	0.005
brf	S9	7	G5	Carbohydrates	D-Cellobiose	23	0.036
brf	S9	7	G5	Carbohydrates	D-Cellobiose	47	2.67
brf	S9	7	G5	Carbohydrates	D-Cellobiose	72	2.785
brf	S9	7	G5	Carbohydrates	D-Cellobiose	96	2.504
brf	S9	7	G5	Carbohydrates	D-Cellobiose	120	2.474
brf	S9	15	G6	Carbohydrates	Glucose-1-Phosphate	0	0.006
brf	S9	15	G6	Carbohydrates	Glucose-1-Phosphate	23	0.012
brf	S9	15	G6	Carbohydrates	Glucose-1-Phosphate	47	0.206
brf	S9	15	G6	Carbohydrates	Glucose-1-Phosphate	72	1.037
brf	S9	15	G6	Carbohydrates	Glucose-1-Phosphate	96	1.15
brf	S9	15	G6	Carbohydrates	Glucose-1-Phosphate	120	1.148
brf	S9	23	G7	Carboxilic_acids	a-Ketobutyric_Acid	0	0.013
brf	S9	23	G7	Carboxilic_acids	a-Ketobutyric_Acid	23	0.012
brf	S9	23	G7	Carboxilic_acids	a-Ketobutyric_Acid	47	0.026
brf	S9	23	G7	Carboxilic_acids	a-Ketobutyric_Acid	72	0.505
brf	S9	23	G7	Carboxilic_acids	a-Ketobutyric_Acid	96	1.299
brf	S9	23	G7	Carboxilic_acids	a-Ketobutyric_Acid	120	2.041
brf	S9	31	G8	Amine	Phenylethyl-amine	0	0.01
brf	S9	31	G8	Amine	Phenylethyl-amine	23	0.022
brf	S9	31	G8	Amine	Phenylethyl-amine	47	1.172
brf	S9	31	G8	Amine	Phenylethyl-amine	72	2.412
brf	S9	31	G8	Amine	Phenylethyl-amine	96	2.545
brf	S9	31	G8	Amine	Phenylethyl-amine	120	2.848
brf	S9	7	G9	Carbohydrates	D-Cellobiose	0	0
brf	S9	7	G9	Carbohydrates	D-Cellobiose	23	0.01
brf	S9	7	G9	Carbohydrates	D-Cellobiose	47	2.16
brf	S9	7	G9	Carbohydrates	D-Cellobiose	72	2.183
brf	S9	7	G9	Carbohydrates	D-Cellobiose	96	2.25
brf	S9	7	G9	Carbohydrates	D-Cellobiose	120	2.231
brf	S9	8	H1	Carbohydrates	a-D-Lactose	0	0
brf	S9	8	H1	Carbohydrates	a-D-Lactose	23	0
brf	S9	8	H1	Carbohydrates	a-D-Lactose	47	0.684
brf	S9	8	H1	Carbohydrates	a-D-Lactose	72	2.353
brf	S9	8	H1	Carbohydrates	a-D-Lactose	96	2.371
brf	S9	8	H1	Carbohydrates	a-D-Lactose	120	2.369
brf	S9	16	H10	Carbohydrates	D,L-a-Glycerol_Phosphate	0	0
brf	S9	16	H10	Carbohydrates	D,L-a-Glycerol_Phosphate	23	0.017
brf	S9	16	H10	Carbohydrates	D,L-a-Glycerol_Phosphate	47	0.27
brf	S9	16	H10	Carbohydrates	D,L-a-Glycerol_Phosphate	72	0.353
brf	S9	16	H10	Carbohydrates	D,L-a-Glycerol_Phosphate	96	0.519
brf	S9	16	H10	Carbohydrates	D,L-a-Glycerol_Phosphate	120	0.541
brf	S9	24	H11	Carboxilic_acids	D-Malic_Acid	0	0
brf	S9	24	H11	Carboxilic_acids	D-Malic_Acid	23	0.099
brf	S9	24	H11	Carboxilic_acids	D-Malic_Acid	47	2.137
brf	S9	24	H11	Carboxilic_acids	D-Malic_Acid	72	2.295
brf	S9	24	H11	Carboxilic_acids	D-Malic_Acid	96	2.482
brf	S9	24	H11	Carboxilic_acids	D-Malic_Acid	120	2.526
brf	S9	32	H12	Amine	Putrecine	0	0
brf	S9	32	H12	Amine	Putrecine	23	0.048
brf	S9	32	H12	Amine	Putrecine	47	1.509
brf	S9	32	H12	Amine	Putrecine	72	1.682
brf	S9	32	H12	Amine	Putrecine	96	1.815
brf	S9	32	H12	Amine	Putrecine	120	1.996
brf	S9	16	H2	Carbohydrates	D,L-a-Glycerol_Phosphate	0	0.005
brf	S9	16	H2	Carbohydrates	D,L-a-Glycerol_Phosphate	23	0.041
brf	S9	16	H2	Carbohydrates	D,L-a-Glycerol_Phosphate	47	0.295
brf	S9	16	H2	Carbohydrates	D,L-a-Glycerol_Phosphate	72	0.324
brf	S9	16	H2	Carbohydrates	D,L-a-Glycerol_Phosphate	96	0.646
brf	S9	16	H2	Carbohydrates	D,L-a-Glycerol_Phosphate	120	0.817
brf	S9	24	H3	Carboxilic_acids	D-Malic_Acid	0	0.014
brf	S9	24	H3	Carboxilic_acids	D-Malic_Acid	23	0.067
brf	S9	24	H3	Carboxilic_acids	D-Malic_Acid	47	2.316
brf	S9	24	H3	Carboxilic_acids	D-Malic_Acid	72	2.274
brf	S9	24	H3	Carboxilic_acids	D-Malic_Acid	96	2.143
brf	S9	24	H3	Carboxilic_acids	D-Malic_Acid	120	1.984
brf	S9	32	H4	Amine	Putrecine	0	0
brf	S9	32	H4	Amine	Putrecine	23	0.06
brf	S9	32	H4	Amine	Putrecine	47	1.48
brf	S9	32	H4	Amine	Putrecine	72	1.674
brf	S9	32	H4	Amine	Putrecine	96	1.817
brf	S9	32	H4	Amine	Putrecine	120	1.947
brf	S9	8	H5	Carbohydrates	a-D-Lactose	0	0.005
brf	S9	8	H5	Carbohydrates	a-D-Lactose	23	0.003
brf	S9	8	H5	Carbohydrates	a-D-Lactose	47	0.354
brf	S9	8	H5	Carbohydrates	a-D-Lactose	72	2.27
brf	S9	8	H5	Carbohydrates	a-D-Lactose	96	2.172
brf	S9	8	H5	Carbohydrates	a-D-Lactose	120	2.2
brf	S9	16	H6	Carbohydrates	D,L-a-Glycerol_Phosphate	0	0.007
brf	S9	16	H6	Carbohydrates	D,L-a-Glycerol_Phosphate	23	0.017
brf	S9	16	H6	Carbohydrates	D,L-a-Glycerol_Phosphate	47	0.271
brf	S9	16	H6	Carbohydrates	D,L-a-Glycerol_Phosphate	72	0.485
brf	S9	16	H6	Carbohydrates	D,L-a-Glycerol_Phosphate	96	0.46
brf	S9	16	H6	Carbohydrates	D,L-a-Glycerol_Phosphate	120	0.353
brf	S9	24	H7	Carboxilic_acids	D-Malic_Acid	0	0.008
brf	S9	24	H7	Carboxilic_acids	D-Malic_Acid	23	0.063
brf	S9	24	H7	Carboxilic_acids	D-Malic_Acid	47	2.18
brf	S9	24	H7	Carboxilic_acids	D-Malic_Acid	72	2.551
brf	S9	24	H7	Carboxilic_acids	D-Malic_Acid	96	2.409
brf	S9	24	H7	Carboxilic_acids	D-Malic_Acid	120	2.268
brf	S9	32	H8	Amine	Putrecine	0	0.014
brf	S9	32	H8	Amine	Putrecine	23	0.079
brf	S9	32	H8	Amine	Putrecine	47	1.443
brf	S9	32	H8	Amine	Putrecine	72	1.783
brf	S9	32	H8	Amine	Putrecine	96	1.693
brf	S9	32	H8	Amine	Putrecine	120	2.027
brf	S9	8	H9	Carbohydrates	a-D-Lactose	0	0
brf	S9	8	H9	Carbohydrates	a-D-Lactose	23	0
brf	S9	8	H9	Carbohydrates	a-D-Lactose	47	1.486
brf	S9	8	H9	Carbohydrates	a-D-Lactose	72	2.381
brf	S9	8	H9	Carbohydrates	a-D-Lactose	96	2.197
brf	S9	8	H9	Carbohydrates	a-D-Lactose	120	1.948
control	S1	1	A1	Control	Water	0	0
control	S1	1	A1	Control	Water	23	0
control	S1	1	A1	Control	Water	47	0
control	S1	1	A1	Control	Water	72	0
control	S1	1	A1	Control	Water	96	0
control	S1	1	A1	Control	Water	120	0
control	S1	9	A10	Carbohydrates	b-Methyl-D-Glucoside	0	0.003
control	S1	9	A10	Carbohydrates	b-Methyl-D-Glucoside	23	0.006
control	S1	9	A10	Carbohydrates	b-Methyl-D-Glucoside	47	1.689
control	S1	9	A10	Carbohydrates	b-Methyl-D-Glucoside	72	2.217
control	S1	9	A10	Carbohydrates	b-Methyl-D-Glucoside	96	2.238
control	S1	9	A10	Carbohydrates	b-Methyl-D-Glucoside	120	0
control	S1	17	A11	Carbohydrates	D-Galactonic_Acid_Y-Lactone	0	0.019
control	S1	17	A11	Carbohydrates	D-Galactonic_Acid_Y-Lactone	23	0.047
control	S1	17	A11	Carbohydrates	D-Galactonic_Acid_Y-Lactone	47	1.223
control	S1	17	A11	Carbohydrates	D-Galactonic_Acid_Y-Lactone	72	1.443
control	S1	17	A11	Carbohydrates	D-Galactonic_Acid_Y-Lactone	96	1.488
control	S1	17	A11	Carbohydrates	D-Galactonic_Acid_Y-Lactone	120	0
control	S1	25	A12	Amino_ acids	L-Arginine	0	0.003
control	S1	25	A12	Amino_ acids	L-Arginine	23	0.023
control	S1	25	A12	Amino_ acids	L-Arginine	47	0.815
control	S1	25	A12	Amino_ acids	L-Arginine	72	1.67
control	S1	25	A12	Amino_ acids	L-Arginine	96	1.788
control	S1	25	A12	Amino_ acids	L-Arginine	120	0.761
control	S1	9	A2	Carbohydrates	b-Methyl-D-Glucoside	0	0
control	S1	9	A2	Carbohydrates	b-Methyl-D-Glucoside	23	0
control	S1	9	A2	Carbohydrates	b-Methyl-D-Glucoside	47	1.692
control	S1	9	A2	Carbohydrates	b-Methyl-D-Glucoside	72	1.572
control	S1	9	A2	Carbohydrates	b-Methyl-D-Glucoside	96	1.606
control	S1	9	A2	Carbohydrates	b-Methyl-D-Glucoside	120	0.529
control	S1	17	A3	Carbohydrates	D-Galactonic_Acid_Y-Lactone	0	0.022
control	S1	17	A3	Carbohydrates	D-Galactonic_Acid_Y-Lactone	23	0.031
control	S1	17	A3	Carbohydrates	D-Galactonic_Acid_Y-Lactone	47	0.966
control	S1	17	A3	Carbohydrates	D-Galactonic_Acid_Y-Lactone	72	0.866
control	S1	17	A3	Carbohydrates	D-Galactonic_Acid_Y-Lactone	96	1.103
control	S1	17	A3	Carbohydrates	D-Galactonic_Acid_Y-Lactone	120	0
control	S1	25	A4	Amino_ acids	L-Arginine	0	0
control	S1	25	A4	Amino_ acids	L-Arginine	23	0.009
control	S1	25	A4	Amino_ acids	L-Arginine	47	1.258
control	S1	25	A4	Amino_ acids	L-Arginine	72	1.932
control	S1	25	A4	Amino_ acids	L-Arginine	96	1.824
control	S1	25	A4	Amino_ acids	L-Arginine	120	0.627
control	S1	1	A5	Control	Water	0	0
control	S1	1	A5	Control	Water	23	0
control	S1	1	A5	Control	Water	47	0
control	S1	1	A5	Control	Water	72	0
control	S1	1	A5	Control	Water	96	0
control	S1	1	A5	Control	Water	120	0
control	S1	9	A6	Carbohydrates	b-Methyl-D-Glucoside	0	0.011
control	S1	9	A6	Carbohydrates	b-Methyl-D-Glucoside	23	0.01
control	S1	9	A6	Carbohydrates	b-Methyl-D-Glucoside	47	0.35
control	S1	9	A6	Carbohydrates	b-Methyl-D-Glucoside	72	2.128
control	S1	9	A6	Carbohydrates	b-Methyl-D-Glucoside	96	2.15
control	S1	9	A6	Carbohydrates	b-Methyl-D-Glucoside	120	1.007
control	S1	17	A7	Carbohydrates	D-Galactonic_Acid_Y-Lactone	0	0.039
control	S1	17	A7	Carbohydrates	D-Galactonic_Acid_Y-Lactone	23	0.039
control	S1	17	A7	Carbohydrates	D-Galactonic_Acid_Y-Lactone	47	1.25
control	S1	17	A7	Carbohydrates	D-Galactonic_Acid_Y-Lactone	72	1.387
control	S1	17	A7	Carbohydrates	D-Galactonic_Acid_Y-Lactone	96	1.834
control	S1	17	A7	Carbohydrates	D-Galactonic_Acid_Y-Lactone	120	0
control	S1	25	A8	Amino_ acids	L-Arginine	0	0.005
control	S1	25	A8	Amino_ acids	L-Arginine	23	0.021
control	S1	25	A8	Amino_ acids	L-Arginine	47	0.845
control	S1	25	A8	Amino_ acids	L-Arginine	72	1.681
control	S1	25	A8	Amino_ acids	L-Arginine	96	2
control	S1	25	A8	Amino_ acids	L-Arginine	120	1.005
control	S1	1	A9	Control	Water	0	0
control	S1	1	A9	Control	Water	23	0
control	S1	1	A9	Control	Water	47	0
control	S1	1	A9	Control	Water	72	0
control	S1	1	A9	Control	Water	96	0
control	S1	1	A9	Control	Water	120	0
control	S1	2	B1	Carboxilic_acids	Pyruvic_Acid_Methyl_Ester	0	0.03
control	S1	2	B1	Carboxilic_acids	Pyruvic_Acid_Methyl_Ester	23	0.106
control	S1	2	B1	Carboxilic_acids	Pyruvic_Acid_Methyl_Ester	47	0.693
control	S1	2	B1	Carboxilic_acids	Pyruvic_Acid_Methyl_Ester	72	1.186
control	S1	2	B1	Carboxilic_acids	Pyruvic_Acid_Methyl_Ester	96	1.238
control	S1	2	B1	Carboxilic_acids	Pyruvic_Acid_Methyl_Ester	120	0.743
control	S1	10	B10	Carbohydrates	D-Xylose	0	0.062
control	S1	10	B10	Carbohydrates	D-Xylose	23	0.048
control	S1	10	B10	Carbohydrates	D-Xylose	47	0.298
control	S1	10	B10	Carbohydrates	D-Xylose	72	1.89
control	S1	10	B10	Carbohydrates	D-Xylose	96	2.289
control	S1	10	B10	Carbohydrates	D-Xylose	120	0
control	S1	18	B11	Carboxilic_acids	D-Galacturonic_Acid	0	0.011
control	S1	18	B11	Carboxilic_acids	D-Galacturonic_Acid	23	0.034
control	S1	18	B11	Carboxilic_acids	D-Galacturonic_Acid	47	1.742
control	S1	18	B11	Carboxilic_acids	D-Galacturonic_Acid	72	2.079
control	S1	18	B11	Carboxilic_acids	D-Galacturonic_Acid	96	1.984
control	S1	18	B11	Carboxilic_acids	D-Galacturonic_Acid	120	0
control	S1	26	B12	Amino_ acids	L-Asparagine	0	0.01
control	S1	26	B12	Amino_ acids	L-Asparagine	23	0.147
control	S1	26	B12	Amino_ acids	L-Asparagine	47	2.462
control	S1	26	B12	Amino_ acids	L-Asparagine	72	2.557
control	S1	26	B12	Amino_ acids	L-Asparagine	96	2.069
control	S1	26	B12	Amino_ acids	L-Asparagine	120	0.469
control	S1	10	B2	Carbohydrates	D-Xylose	0	0.026
control	S1	10	B2	Carbohydrates	D-Xylose	23	0.033
control	S1	10	B2	Carbohydrates	D-Xylose	47	0.029
control	S1	10	B2	Carbohydrates	D-Xylose	72	1.107
control	S1	10	B2	Carbohydrates	D-Xylose	96	1.461
control	S1	10	B2	Carbohydrates	D-Xylose	120	0.056
control	S1	18	B3	Carboxilic_acids	D-Galacturonic_Acid	0	0
control	S1	18	B3	Carboxilic_acids	D-Galacturonic_Acid	23	0.027
control	S1	18	B3	Carboxilic_acids	D-Galacturonic_Acid	47	1.574
control	S1	18	B3	Carboxilic_acids	D-Galacturonic_Acid	72	1.584
control	S1	18	B3	Carboxilic_acids	D-Galacturonic_Acid	96	1.639
control	S1	18	B3	Carboxilic_acids	D-Galacturonic_Acid	120	0
control	S1	26	B4	Amino_ acids	L-Asparagine	0	0
control	S1	26	B4	Amino_ acids	L-Asparagine	23	0.205
control	S1	26	B4	Amino_ acids	L-Asparagine	47	2.542
control	S1	26	B4	Amino_ acids	L-Asparagine	72	2.543
control	S1	26	B4	Amino_ acids	L-Asparagine	96	2.281
control	S1	26	B4	Amino_ acids	L-Asparagine	120	0.415
control	S1	2	B5	Carboxilic_acids	Pyruvic_Acid_Methyl_Ester	0	0.04
control	S1	2	B5	Carboxilic_acids	Pyruvic_Acid_Methyl_Ester	23	0.087
control	S1	2	B5	Carboxilic_acids	Pyruvic_Acid_Methyl_Ester	47	1.232
control	S1	2	B5	Carboxilic_acids	Pyruvic_Acid_Methyl_Ester	72	1.796
control	S1	2	B5	Carboxilic_acids	Pyruvic_Acid_Methyl_Ester	96	2.148
control	S1	2	B5	Carboxilic_acids	Pyruvic_Acid_Methyl_Ester	120	1.745
control	S1	10	B6	Carbohydrates	D-Xylose	0	0.051
control	S1	10	B6	Carbohydrates	D-Xylose	23	0.054
control	S1	10	B6	Carbohydrates	D-Xylose	47	0.192
control	S1	10	B6	Carbohydrates	D-Xylose	72	1.301
control	S1	10	B6	Carbohydrates	D-Xylose	96	2.104
control	S1	10	B6	Carbohydrates	D-Xylose	120	0.086
control	S1	18	B7	Carboxilic_acids	D-Galacturonic_Acid	0	0.016
control	S1	18	B7	Carboxilic_acids	D-Galacturonic_Acid	23	0.034
control	S1	18	B7	Carboxilic_acids	D-Galacturonic_Acid	47	1.996
control	S1	18	B7	Carboxilic_acids	D-Galacturonic_Acid	72	2.27
control	S1	18	B7	Carboxilic_acids	D-Galacturonic_Acid	96	2.382
control	S1	18	B7	Carboxilic_acids	D-Galacturonic_Acid	120	0.266
control	S1	26	B8	Amino_ acids	L-Asparagine	0	0.016
control	S1	26	B8	Amino_ acids	L-Asparagine	23	0.176
control	S1	26	B8	Amino_ acids	L-Asparagine	47	2.621
control	S1	26	B8	Amino_ acids	L-Asparagine	72	2.615
control	S1	26	B8	Amino_ acids	L-Asparagine	96	2.547
control	S1	26	B8	Amino_ acids	L-Asparagine	120	0.795
control	S1	2	B9	Carboxilic_acids	Pyruvic_Acid_Methyl_Ester	0	0.04
control	S1	2	B9	Carboxilic_acids	Pyruvic_Acid_Methyl_Ester	23	0.085
control	S1	2	B9	Carboxilic_acids	Pyruvic_Acid_Methyl_Ester	47	1.355
control	S1	2	B9	Carboxilic_acids	Pyruvic_Acid_Methyl_Ester	72	1.807
control	S1	2	B9	Carboxilic_acids	Pyruvic_Acid_Methyl_Ester	96	2.016
control	S1	2	B9	Carboxilic_acids	Pyruvic_Acid_Methyl_Ester	120	0.848
control	S1	3	C1	Polymers	Tween40	0	0.004
control	S1	3	C1	Polymers	Tween40	23	0.059
control	S1	3	C1	Polymers	Tween40	47	0.472
control	S1	3	C1	Polymers	Tween40	72	0.775
control	S1	3	C1	Polymers	Tween40	96	1.104
control	S1	3	C1	Polymers	Tween40	120	0
control	S1	11	C10	Carbohydrates	i-Erythritol	0	0
control	S1	11	C10	Carbohydrates	i-Erythritol	23	0.001
control	S1	11	C10	Carbohydrates	i-Erythritol	47	0.047
control	S1	11	C10	Carbohydrates	i-Erythritol	72	0.356
control	S1	11	C10	Carbohydrates	i-Erythritol	96	0.735
control	S1	11	C10	Carbohydrates	i-Erythritol	120	0.531
control	S1	19	C11	Phenolic_compounds	2-Hydroxy_Benzoic_Acid	0	0.019
control	S1	19	C11	Phenolic_compounds	2-Hydroxy_Benzoic_Acid	23	0.005
control	S1	19	C11	Phenolic_compounds	2-Hydroxy_Benzoic_Acid	47	0.58
control	S1	19	C11	Phenolic_compounds	2-Hydroxy_Benzoic_Acid	72	1.385
control	S1	19	C11	Phenolic_compounds	2-Hydroxy_Benzoic_Acid	96	1.448
control	S1	19	C11	Phenolic_compounds	2-Hydroxy_Benzoic_Acid	120	0
control	S1	27	C12	Amino_ acids	L-Phenylalanine	0	0.021
control	S1	27	C12	Amino_ acids	L-Phenylalanine	23	0.009
control	S1	27	C12	Amino_ acids	L-Phenylalanine	47	0.197
control	S1	27	C12	Amino_ acids	L-Phenylalanine	72	0.961
control	S1	27	C12	Amino_ acids	L-Phenylalanine	96	2.186
control	S1	27	C12	Amino_ acids	L-Phenylalanine	120	0.362
control	S1	11	C2	Carbohydrates	i-Erythritol	0	0.014
control	S1	11	C2	Carbohydrates	i-Erythritol	23	0
control	S1	11	C2	Carbohydrates	i-Erythritol	47	0
control	S1	11	C2	Carbohydrates	i-Erythritol	72	0
control	S1	11	C2	Carbohydrates	i-Erythritol	96	0.242
control	S1	11	C2	Carbohydrates	i-Erythritol	120	0.583
control	S1	19	C3	Phenolic_compounds	2-Hydroxy_Benzoic_Acid	0	0.025
control	S1	19	C3	Phenolic_compounds	2-Hydroxy_Benzoic_Acid	23	0
control	S1	19	C3	Phenolic_compounds	2-Hydroxy_Benzoic_Acid	47	0.086
control	S1	19	C3	Phenolic_compounds	2-Hydroxy_Benzoic_Acid	72	0.55
control	S1	19	C3	Phenolic_compounds	2-Hydroxy_Benzoic_Acid	96	0.357
control	S1	19	C3	Phenolic_compounds	2-Hydroxy_Benzoic_Acid	120	0.715
control	S1	27	C4	Amino_ acids	L-Phenylalanine	0	0.004
control	S1	27	C4	Amino_ acids	L-Phenylalanine	23	0.003
control	S1	27	C4	Amino_ acids	L-Phenylalanine	47	0
control	S1	27	C4	Amino_ acids	L-Phenylalanine	72	0.146
control	S1	27	C4	Amino_ acids	L-Phenylalanine	96	0.573
control	S1	27	C4	Amino_ acids	L-Phenylalanine	120	0.662
control	S1	3	C5	Polymers	Tween40	0	0.005
control	S1	3	C5	Polymers	Tween40	23	0.173
control	S1	3	C5	Polymers	Tween40	47	0.752
control	S1	3	C5	Polymers	Tween40	72	1.22
control	S1	3	C5	Polymers	Tween40	96	1.772
control	S1	3	C5	Polymers	Tween40	120	0
control	S1	11	C6	Carbohydrates	i-Erythritol	0	0.035
control	S1	11	C6	Carbohydrates	i-Erythritol	23	0.009
control	S1	11	C6	Carbohydrates	i-Erythritol	47	0.055
control	S1	11	C6	Carbohydrates	i-Erythritol	72	0.196
control	S1	11	C6	Carbohydrates	i-Erythritol	96	0.686
control	S1	11	C6	Carbohydrates	i-Erythritol	120	1.055
control	S1	19	C7	Phenolic_compounds	2-Hydroxy_Benzoic_Acid	0	0.208
control	S1	19	C7	Phenolic_compounds	2-Hydroxy_Benzoic_Acid	23	0
control	S1	19	C7	Phenolic_compounds	2-Hydroxy_Benzoic_Acid	47	0.026
control	S1	19	C7	Phenolic_compounds	2-Hydroxy_Benzoic_Acid	72	0.42
control	S1	19	C7	Phenolic_compounds	2-Hydroxy_Benzoic_Acid	96	1.035
control	S1	19	C7	Phenolic_compounds	2-Hydroxy_Benzoic_Acid	120	0.939
control	S1	27	C8	Amino_ acids	L-Phenylalanine	0	0.017
control	S1	27	C8	Amino_ acids	L-Phenylalanine	23	0.011
control	S1	27	C8	Amino_ acids	L-Phenylalanine	47	0.273
control	S1	27	C8	Amino_ acids	L-Phenylalanine	72	1.019
control	S1	27	C8	Amino_ acids	L-Phenylalanine	96	2.43
control	S1	27	C8	Amino_ acids	L-Phenylalanine	120	1.572
control	S1	3	C9	Polymers	Tween40	0	0.004
control	S1	3	C9	Polymers	Tween40	23	0.119
control	S1	3	C9	Polymers	Tween40	47	0.879
control	S1	3	C9	Polymers	Tween40	72	1.83
control	S1	3	C9	Polymers	Tween40	96	2.309
control	S1	3	C9	Polymers	Tween40	120	0
control	S1	4	D1	Polymers	Tween80	0	0.065
control	S1	4	D1	Polymers	Tween80	23	0.106
control	S1	4	D1	Polymers	Tween80	47	0.35
control	S1	4	D1	Polymers	Tween80	72	0.643
control	S1	4	D1	Polymers	Tween80	96	0.93
control	S1	4	D1	Polymers	Tween80	120	1.098
control	S1	12	D10	Carbohydrates	D-Mannitol	0	0
control	S1	12	D10	Carbohydrates	D-Mannitol	23	0.055
control	S1	12	D10	Carbohydrates	D-Mannitol	47	1.508
control	S1	12	D10	Carbohydrates	D-Mannitol	72	2.159
control	S1	12	D10	Carbohydrates	D-Mannitol	96	2.552
control	S1	12	D10	Carbohydrates	D-Mannitol	120	0
control	S1	20	D11	Phenolic_compounds	4-Hydroxy_Benzoic_Acid	0	0.089
control	S1	20	D11	Phenolic_compounds	4-Hydroxy_Benzoic_Acid	23	0.068
control	S1	20	D11	Phenolic_compounds	4-Hydroxy_Benzoic_Acid	47	1.858
control	S1	20	D11	Phenolic_compounds	4-Hydroxy_Benzoic_Acid	72	2.454
control	S1	20	D11	Phenolic_compounds	4-Hydroxy_Benzoic_Acid	96	2.466
control	S1	20	D11	Phenolic_compounds	4-Hydroxy_Benzoic_Acid	120	0.704
control	S1	28	D12	Amino_ acids	L-Serine	0	0.007
control	S1	28	D12	Amino_ acids	L-Serine	23	0.106
control	S1	28	D12	Amino_ acids	L-Serine	47	1.594
control	S1	28	D12	Amino_ acids	L-Serine	72	1.929
control	S1	28	D12	Amino_ acids	L-Serine	96	1.706
control	S1	28	D12	Amino_ acids	L-Serine	120	0.486
control	S1	12	D2	Carbohydrates	D-Mannitol	0	0
control	S1	12	D2	Carbohydrates	D-Mannitol	23	0.015
control	S1	12	D2	Carbohydrates	D-Mannitol	47	1.011
control	S1	12	D2	Carbohydrates	D-Mannitol	72	1.293
control	S1	12	D2	Carbohydrates	D-Mannitol	96	1.831
control	S1	12	D2	Carbohydrates	D-Mannitol	120	0
control	S1	20	D3	Phenolic_compounds	4-Hydroxy_Benzoic_Acid	0	0.049
control	S1	20	D3	Phenolic_compounds	4-Hydroxy_Benzoic_Acid	23	0.001
control	S1	20	D3	Phenolic_compounds	4-Hydroxy_Benzoic_Acid	47	1.591
control	S1	20	D3	Phenolic_compounds	4-Hydroxy_Benzoic_Acid	72	1.829
control	S1	20	D3	Phenolic_compounds	4-Hydroxy_Benzoic_Acid	96	1.938
control	S1	20	D3	Phenolic_compounds	4-Hydroxy_Benzoic_Acid	120	0.501
control	S1	28	D4	Amino_ acids	L-Serine	0	0
control	S1	28	D4	Amino_ acids	L-Serine	23	0.098
control	S1	28	D4	Amino_ acids	L-Serine	47	1.41
control	S1	28	D4	Amino_ acids	L-Serine	72	1.473
control	S1	28	D4	Amino_ acids	L-Serine	96	1.475
control	S1	28	D4	Amino_ acids	L-Serine	120	0.05
control	S1	4	D5	Polymers	Tween80	0	0.299
control	S1	4	D5	Polymers	Tween80	23	0.085
control	S1	4	D5	Polymers	Tween80	47	0.388
control	S1	4	D5	Polymers	Tween80	72	0.62
control	S1	4	D5	Polymers	Tween80	96	1.147
control	S1	4	D5	Polymers	Tween80	120	0.825
control	S1	12	D6	Carbohydrates	D-Mannitol	0	0.014
control	S1	12	D6	Carbohydrates	D-Mannitol	23	0.049
control	S1	12	D6	Carbohydrates	D-Mannitol	47	1.519
control	S1	12	D6	Carbohydrates	D-Mannitol	72	1.932
control	S1	12	D6	Carbohydrates	D-Mannitol	96	2.426
control	S1	12	D6	Carbohydrates	D-Mannitol	120	0
control	S1	20	D7	Phenolic_compounds	4-Hydroxy_Benzoic_Acid	0	0.105
[truncated: 4,913 more rows]
