# Supplementary material for: Bioremediation of engine-oil contaminated soil using local residual organic matter
Source: PeerJ. 2019 Aug 1;7:e7389. doi: 10.7717/peerj.7389 (PMC6679911; doi:10.7717/peerj.7389)
Supplement: Supplemental Information 4 [file peerj-07-7389-s004.csv]

bin	TREAT	date	month	moisture	C10C50	C10C16	C16C22	C22C28	C28C34	C34C40	C40C50
1	FERT	t0	june	7.7	7600	100	600	3800	2500	540	100
2	FERT	t0	june	8.3	7500	100	590	3800	2500	540	110
3	FERT	t0	june	8.2	7400	100	600	3700	2500	530	100
4	MANRF	t0	june	14	6300	100	490	3100	2100	480	100
5	MANRF	t0	june	15	6600	100	520	3300	2300	500	100
6	MANRF	t0	june	14	6600	100	520	3300	2200	500	100
7	RCWF	t0	june	8.8	6800	100	540	3400	2300	510	100
8	RCWF	t0	june	8.5	6800	100	560	3400	2300	500	100
9	RCWF	t0	june	9.1	6700	100	530	3300	2300	490	100
10	BSGF	t0	june	21	7100	100	570	3600	2300	510	100
11	BSGF	t0	june	18	7100	100	590	3600	2400	510	100
12	BSGF	t0	june	21	7200	100	590	3600	2400	510	100
1	FERT	t1	august	8.7	3300	100	250	1500	1100	280	110
2	FERT	t1	august	8.8	3500	100	260	1600	1200	320	120
3	FERT	t1	august	8.1	3400	100	270	1600	1200	300	110
4	MANRF	t1	august	14	1300	100	130	610	400	100	100
5	MANRF	t1	august	13	1300	100	120	620	410	110	100
6	MANRF	t1	august	15	1700	100	160	790	540	150	120
7	RCWF	t1	august	11	2200	100	180	990	710	190	150
8	RCWF	t1	august	12	2300	100	190	1100	770	210	140
9	RCWF	t1	august	11	2700	100	210	1200	890	240	130
10	BSGF	t1	august	15	7000	100	580	3600	2300	480	110
11	BSGF	t1	august	12	6300	100	530	3200	2000	440	130
12	BSGF	t1	august	15	4200	100	340	2100	1400	340	130
1	FERT	t2	november	10	2600	100	430	1400	870	200	110
2	FERT	t2	november	8.9	2800	100	440	1500	950	230	120
3	FERT	t2	november	8.3	3100	100	340	1600	1100	250	110
4	MANRF	t2	november	13	1300	100	170	670	375	100	100
5	MANRF	t2	november	13	1700	100	220	870	520	140	100
6	MANRF	t2	november	13	1500	100	180	730	440	130	100
7	RCWF	t2	november	9.3	2300	100	260	1200	750	180	100
8	RCWF	t2	november	12	3100	100	340	1600	1000	250	120
9	RCWF	t2	november	12	2700	100	320	1400	890	230	140
10	BSGF	t2	november	14	4900	100	560	2600	1600	360	170
11	BSGF	t2	november	13	4800	100	580	2600	1500	340	140
12	BSGF	t2	november	15	3500	100	420	1800	1100	270	140
